# Supplementary material for: Sex-specific functional evolution of Dmrt1 in African clawed frogs (Xenopus), and the importance of genetic tipping points in developmental biology
Source: PLoS Genet. 2026 Jan 2;22(1):e1011992. doi: 10.1371/journal.pgen.1011992 (PMC12758760; doi:10.1371/journal.pgen.1011992)
Supplement: S1 Table — S and dmrt1.L lines using counts from STAR and analysis with EdgeR (Analysis 1). The four analyses performed include comparisons of female or male dmrt1S knockouts to same-sex wildtypes (dmrt1.S females, dmrt1.S males, respectively) and comparisons of female or male dmrt1.L knockouts to same-sex wildtypes (dmrt1.L females, dmrt1.L males, respectively). Negative log2 fold change (logFC) means expression is higher in the wildtype compared to the knockout; positive values indicate the opposite. Uncorrected (PValue) and false detection rate corrected (FDR) p-values are provided. Other information includes the chromosome and subgenome for each gene, the gene acronym for Xenopus (Xen_acro) and humans (Hum_acro), and whether each differentially expressed gene was also sex-biased (SB?) in an analysis performed by Cauret et al. 2023. (XLSX) [file pgen.1011992.s002.xlsx]

## Sheet: Sheet1
SI Table 1. Differentially expressed genes in same sex comparisons between knockout and wildtype tadpole gonads for X. laevis dmrt1.S and dmrt1.L lines using counts from STAR and analysis with EdgeR (Analysis 1). The four analyses performed include comparisons of female or male dmrt1S knockouts to same-sex wildtypes (dmrt1.S females, dmrt1.S males, respectively) and comparisons of female or male …
dmrt1.S females
Transcript ID	logFC	logCPM	PValue	FDR	Chromosome	subgenome	Xen_acro	Hum_acro	SB?
XBXL10_1g29991	-5.03568	0.277846	2.09047e-07	0.00608725	Chr7L	L	LOC121395800	ENSG00000260144
XBXL10_1g4804	-2.35503	1.4912	4.70671e-07	0.00685273	Chr1S	S	LOC108706955	CYP2C19
XBXL10_1g2253	1.55106	4.8735	1.04438e-06	0.00743935	Chr1L	L	LOC108714884	IGHV3OR16-13
XBXL10_1g35916	-2.09441	3.7323	1.0469e-06	0.00743935	Chr8L	L	LOC108698781	HSP90AA1
XBXL10_1g4846	4.68043	-1.83574	1.47894e-06	0.00743935	Chr1S	S	LOC108706960	PDE4DIP
XBXL10_1g15119	-4.76269	-2.5738	1.65916e-06	0.00743935	Chr3S	S	ano2.S	ANO2
XBXL10_1g551	2.168	4.87609	1.78837e-06	0.00743935	Chr1L	L	LOC108697575	IGKV6D-41
XBXL10_1g6378	-1.73167	3.20092	2.78351e-06	0.0101316	Chr2L	L	pir.L	PIR
XBXL10_1g31480	-5.46152	4.10873	5.01809e-06	0.0162357	Chr7L	L	LOC108696640	DST
XBXL10_1g4787	-5.19255	-0.975219	6.71649e-06	0.0195578	Chr1S	S	ttc39b.S	TTC39B
XBXL10_1g31674	1.74055	4.292	2.83318e-05	0.0702352	Chr7L	L	cd79a.L	CD79A
XBXL10_1g3450	1.83318	1.47275	2.89441e-05	0.0702352	Chr1L	L	LOC108719144	LINC02105
XBXL10_1g2283	2.65153	0.774169	3.94684e-05	0.0884063	Chr1L	L	LOC121394372	IGHV1-69-2	*
XBXL10_1g36783	3.05043	0.692576	4.80094e-05	0.0908095	Chr8L	L	LOC121397218	MEIOC
XBXL10_1g42135	1.22689	3.59979	5.12491e-05	0.0908095	Chr9_10L	L	LOC121398165	PDE4C
XBXL10_1g39458	-3.33529	2.92328	5.38412e-05	0.0908095	Chr9_10L	L	tnfrsf6b.L	TNFRSF6B	*
XBXL10_1g2691	2.36593	0.717354	5.59121e-05	0.0908095	Chr1L	L	XB5865341.S	IGLV3-9
XBXL10_1g15231	1.22172	4.96788	6.12445e-05	0.0908095	Chr3S	S	cd74.S	SAMD4A
XBXL10_1g41148	-3.10222	4.27478	6.21906e-05	0.0908095	Chr9_10L	L	zfand2a.L	ZFAND2A
XBXL10_1g35418	1.26771	2.80412	6.23713e-05	0.0908095	Chr8L	L	XB5827395.L	HLA-DPB1
dmrt1.S males
XBXL10_1g9904	8.47802	-0.889675	2.26285e-12	6.61476e-08	Chr2S	S	LOC108708919	STK25	*
XBXL10_1g9894	5.9405	0.486106	1.00999e-11	1.47621e-07	Chr2S	S	LOC121400559	PTEN	*
XBXL10_1g20744	4.65535	0.263996	3.87274e-10	3.70947e-06	Chr4S	S	LOC108714924	MUC5AC	*
XBXL10_1g19504	2.10705	2.70928	5.0759e-10	3.70947e-06	Chr4L	L	lhx9.L	LHX9
XBXL10_1g43622	3.3262	0.286226	1.09401e-09	5.45241e-06	Chr9_10S	S	map2.S	MAP2	*
XBXL10_1g30226	3.67837	2.45076	1.11913e-09	5.45241e-06	Chr7L	L	LOC121395810	TTN	*
XBXL10_1g15616	1.56251	6.13488	2.58557e-09	9.69598e-06	Chr3S	S	mfge8.S	MFGE8
XBXL10_1g7463	7.8207	-1.44782	2.65353e-09	9.69598e-06	Chr2L	L	LOC108708308	HERC4	*
XBXL10_1g2861	-1.46784	7.21061	3.69399e-09	1.19981e-05	Chr1L	L	hvcn1.L	HVCN1
XBXL10_1g19749	5.94096	-0.691378	4.23597e-09	1.23826e-05	Chr4L	L	lgals1.3.L	FAM225B
XBXL10_1g32531	3.64428	4.07692	7.14088e-09	1.89766e-05	Chr7S	S	LOC121396199	H4C8	*
XBXL10_1g31826	2.76307	4.09942	1.31123e-08	3.15202e-05	Chr7L	L	otogl2.L	ENSG00000253107
XBXL10_1g27531	-7.88373	-0.569203	1.40816e-08	3.15202e-05	Chr6L	L	LOC121394682	ENSG00000286208
XBXL10_1g29259	-1.66161	5.68849	1.50959e-08	3.15202e-05	Chr6S	S	rnf152.S	RNF152
XBXL10_1g20743	3.44898	1.87847	1.91483e-08	3.73162e-05	Chr4S	S	LOC108715185	RBM12	*
XBXL10_1g15186	2.69376	0.897017	2.11508e-08	3.83621e-05	Chr3S	S	LOC108712612	ARPP21	*
XBXL10_1g30498	3.09331	-0.0993801	2.23096e-08	3.83621e-05	Chr7L	L	LOC108705596	CDCA4
XBXL10_1g30929	2.47119	2.20553	2.87803e-08	4.67391e-05	Chr7L	L	atp12a.L	ATP12A	*
XBXL10_1g19778	1.54185	3.78614	4.02024e-08	6.18525e-05	Chr4L	L	LOC108714571	CCRL2
XBXL10_1g36661	4.0391	-0.81763	4.37556e-08	6.39532e-05	Chr8L	L	LOC108699114	ZNF148	*
XBXL10_1g25368	-1.88177	4.60941	4.98106e-08	6.93363e-05	Chr5S	S	LOC121394210	NTPCR
XBXL10_1g41503	1.78296	3.51964	6.05558e-08	8.04621e-05	Chr9_10L	L	LOC108701721	MTTP	*
XBXL10_1g37140	2.76326	1.27672	6.65142e-08	8.45367e-05	Chr8S	S	foxa1.S	FOXA1
XBXL10_1g23052	2.79745	0.601116	9.89581e-08	0.000119796	Chr5L	L	LOC108716659	FYN	*
XBXL10_1g39377	1.80909	4.34731	1.02453e-07	0.000119796	Chr9_10L	L	edn3.L	EDN3
XBXL10_1g29335	-5.18367	0.0871194	1.21677e-07	0.000135415	Chr6S	S	elovl2.S	ELOVL2
XBXL10_1g17981	3.00043	1.13349	1.25075e-07	0.000135415	Chr4L	L	LOC108704982	MUC5AC	*
XBXL10_1g32129	4.80557	-0.809706	1.60755e-07	0.000167828	Chr7L	L	LOC108695967	LINC00114	*
XBXL10_1g31700	7.10549	-0.967845	1.74839e-07	0.000176238	Chr7L	L	LOC121395610	CD47
XBXL10_1g10822	-1.94679	2.35832	1.8776e-07	0.000182953	Chr2S	S	LOC108709888	LINC01539
XBXL10_1g10880	1.84988	4.31757	2.24852e-07	0.000211688	Chr2S	S	krt7.S	KRT8
XBXL10_1g2958	1.21593	3.85686	2.31858e-07	0.000211688	Chr1L	L	sema6a.L	SEMA6A
XBXL10_1g30497	3.40596	0.44506	2.38974e-07	0.000211688	Chr7L	L	LOC108705597	IFIT2
XBXL10_1g15424	-1.83652	6.64352	2.89121e-07	0.000248576	Chr3S	S	vamp5.S	CPM	*
XBXL10_1g22443	7.17994	-1.92936	4.13019e-07	0.000344953	Chr4S	S	XB5944457.S	SLC6A1
XBXL10_1g14289	1.67334	6.21741	4.24871e-07	0.000344995	Chr3L	L	c3.L	C3
XBXL10_1g40516	-1.49134	5.57814	4.38018e-07	0.000346058	Chr9_10L	L	tuba1cl.2.L	TUBA1B
XBXL10_1g39860	3.08487	1.79653	4.6526e-07	0.000357907	Chr9_10L	L	znfx1.L	ZNFX1
XBXL10_1g9893	2.68134	4.28553	6.34938e-07	0.000475911	Chr2S	S	thdl18.S	CCSER1
XBXL10_1g7898	2.3235	0.817598	6.89416e-07	0.000503825	Chr2L	L	scel.L	SCEL
XBXL10_1g33607	3.33045	0.365142	7.25655e-07	0.000517375	Chr7S	S	LOC108697739	SACS
XBXL10_1g41169	-2.07886	5.26651	7.99884e-07	0.000556719	Chr9_10L	L	get4.L	GET4
XBXL10_1g15535	-1.40626	6.46092	8.20753e-07	0.000557959	Chr3S	S	aagab.S	AAGAB
XBXL10_1g34540	-1.56045	5.23256	8.79071e-07	0.000584023	Chr8L	L	LOC108706216	TREX2
XBXL10_1g4677	-1.23776	6.74224	1.08331e-06	0.000703715	Chr1S	S	borcs8.S	BORCS8-MEF2B
XBXL10_1g27530	-7.37162	-1.02938	1.14732e-06	0.000729094	Chr6L	L	LOC121394681	CDH10
XBXL10_1g20908	-1.20482	5.26626	1.25893e-06	0.000783002	Chr4S	S	fadd.S	ENSG00000281732
XBXL10_1g29710	-1.55577	6.55617	1.338e-06	0.000814842	Chr6S	S	mterf3.S	MTERF3
XBXL10_1g23533	5.72804	-2.06848	1.3742e-06	0.000819808	Chr5L	L	pou3f2.L	POU3F2
XBXL10_1g9907	3.16508	2.83805	1.4702e-06	0.000859541	Chr2S	S	LOC108709109	CFAP70
XBXL10_1g5446	6.09187	-1.77732	1.50384e-06	0.000861967	Chr1S	S	osbp2.S	OSBP2
XBXL10_1g22207	6.65274	-2.32297	1.6884e-06	0.000949142	Chr4S	S	lrrn1.S	LRRN1
XBXL10_1g31536	2.05458	3.09218	2.02531e-06	0.00107404	Chr7L	L	LOC108696667	SACS
XBXL10_1g36697	6.59603	-2.35566	2.03905e-06	0.00107404	Chr8L	L	LOC108699394	MIR9-1
XBXL10_1g4144	1.76578	2.7317	2.07624e-06	0.00107404	Chr1S	S	herc6.S	HERC6
XBXL10_1g27275	5.64797	-1.59847	2.08779e-06	0.00107404	Chr6L	L	xt6l.L	CCK
XBXL10_1g39671	-1.49473	4.00433	2.09429e-06	0.00107404	Chr9_10L	L	dusp3.L	DUSP3
XBXL10_1g38550	6.75082	-2.23808	2.18889e-06	0.00109252	Chr8S	S	LOC108700682	MFF-DT
XBXL10_1g27743	1.3761	3.46445	2.20616e-06	0.00109252	Chr6L	L	cbln2.L	CBLN2
XBXL10_1g23942	2.58977	0.774884	2.28073e-06	0.00109252	Chr5L	L	LOC121393936	CFDP1
XBXL10_1g32759	2.30009	0.436752	2.31137e-06	0.00109252	Chr7S	S	LOC108697460	IFIT1	*
XBXL10_1g25367	-1.78488	3.51633	2.3172e-06	0.00109252	Chr5S	S	LOC108705638	NTPCR
XBXL10_1g15739	6.76351	-2.24089	2.36922e-06	0.00109704	Chr3S	S	LOC108712923	ONECUT1
XBXL10_1g9176	1.02652	3.97901	2.40184e-06	0.00109704	Chr2S	S	bace2.S	BACE2
XBXL10_1g8114	-1.87965	2.02652	2.51886e-06	0.00113279	Chr2L	L	LOC108708585	SAP30L
XBXL10_1g27270	7.01835	-2.04405	2.61833e-06	0.00115968	Chr6L	L	pgla.L	UNC80
XBXL10_1g4861	-2.22072	8.65454	2.67756e-06	0.00116822	Chr1S	S	tmem252.S	OSMR-DT
XBXL10_1g11376	1.80465	1.75174	2.93181e-06	0.00126033	Chr3L	L	cyb5r3.L	CYB5R3	*
XBXL10_1g3849	1.38545	2.32772	3.36309e-06	0.00142478	Chr1S	S	casp3.2.S	CASP3
XBXL10_1g40299	6.51734	-2.41666	3.43157e-06	0.00143302	Chr9_10L	L	LOC108701818	MYH4
XBXL10_1g39348	1.68003	1.59746	3.5275e-06	0.00145234	Chr9_10L	L	LOC108700918	RPSA
XBXL10_1g21540	-1.55426	3.41564	3.70803e-06	0.00150546	Chr4S	S	cth.S	CTH	*
XBXL10_1g2685	-2.06714	2.07479	3.82771e-06	0.00151178	Chr1L	L	slc2a11.L	SLC2A11
XBXL10_1g7984	-1.30658	4.90152	3.83028e-06	0.00151178	Chr2L	L	atg101.L	ATG101
XBXL10_1g11225	-1.14702	6.95921	3.89679e-06	0.00151178	Chr2S	S	ucp2.S	UCP2
XBXL10_1g34996	4.64184	-1.33822	3.95348e-06	0.00151178	Chr8L	L	phyhdlc.1.L	CCNB1
XBXL10_1g28511	5.95804	2.8415	3.98219e-06	0.00151178	Chr6S	S	LOC100158309	TYR	*
XBXL10_1g10077	-1.75023	6.5996	4.24294e-06	0.00159012	Chr2S	S	cited4.S	NSD1
XBXL10_1g37233	2.74449	0.985665	4.44559e-06	0.00164498	Chr8S	S	LOC108699763	ENSG00000286873	*
XBXL10_1g38085	-1.52114	6.74956	4.61374e-06	0.00168586	Chr8S	S	XB5776174.S	ENSG00000231875
XBXL10_1g18762	5.52912	-1.27679	4.73438e-06	0.00170859	Chr4L	L	hnf4b.L	HNF4G
XBXL10_1g40394	1.4773	2.5228	4.92561e-06	0.00175592	Chr9_10L	L	dtx3l.L	DTX3L
XBXL10_1g25939	-1.06992	10.3738	5.1818e-06	0.00182499	Chr5S	S	selenot.S	SELENOT
XBXL10_1g2082	-2.47158	8.06368	5.85943e-06	0.00203908	Chr1L	L	tmem252.L	ZNF680P1
XBXL10_1g2691	-3.28532	0.156174	6.23388e-06	0.00213962	Chr1L	L	XB5865341.S	IGLV3-9
XBXL10_1g31745	-1.15078	4.97282	6.29472e-06	0.00213962	Chr7L	L	LOC108697037	CXCR1
XBXL10_1g36114	2.2961	0.778112	6.40767e-06	0.00215298	Chr8L	L	foxa1.L	FOXA1
XBXL10_1g27479	-4.97384	4.16818	6.665e-06	0.00221399	Chr6L	L	bag1.L	BAG1
XBXL10_1g27443	2.47212	1.34467	6.80618e-06	0.00223549	Chr6L	L	znfx1.2.L	ZNFX1
XBXL10_1g23214	-1.05857	6.685	6.89009e-06	0.0022379	Chr5L	L	pigh.L	PIGH
XBXL10_1g6966	3.61161	0.093092	7.18045e-06	0.00230658	Chr2L	L	LOC108708112	AMOTL1	*
XBXL10_1g27741	4.78579	-1.91001	8.29835e-06	0.00262842	Chr6L	L	LOC121394476	NETO1
XBXL10_1g12927	-1.14429	4.76569	8.36217e-06	0.00262842	Chr3L	L	odf3.L	ODF3
XBXL10_1g7944	1.7428	1.51346	8.67174e-06	0.00269673	Chr2L	L	LOC108708519	EPSTI1
XBXL10_1g19090	-1.2491	3.70486	9.04575e-06	0.00278343	Chr4L	L	XB5864909.L	RNF170
XBXL10_1g1913	4.88148	-2.16773	9.58331e-06	0.00291812	Chr1L	L	igfbpl1.L	IGFBPL1	*
XBXL10_1g9803	5.20008	-0.391497	1.01977e-05	0.0030732	Chr2S	S	slc26a9.S	SLC26A9
XBXL10_1g27742	3.98225	-1.1837	1.08727e-05	0.00321868	Chr6L	L	neto1.L	NETO1
XBXL10_1g3238	6.74249	-1.27281	1.09284e-05	0.00321868	Chr1L	L	c6.2.L	C6
XBXL10_1g15052	1.79586	1.24076	1.10108e-05	0.00321868	Chr3S	S	LOC108712252	PARP12
XBXL10_1g24526	-4.14483	-0.346282	1.13817e-05	0.00328753	Chr5L	L	XB5848842.L	CYP2C18
XBXL10_1g6208	2.13172	2.4218	1.14713e-05	0.00328753	Chr2L	L	mx1.L	MX1
XBXL10_1g7909	-1.49689	5.48181	1.21165e-05	0.00343874	Chr2L	L	commd6.L	BPTF
XBXL10_1g38995	1.65793	2.33562	1.26407e-05	0.00355293	Chr9_10L	L	LOC108700778	PPP1R1B
XBXL10_1g27541	-1.54366	3.43264	1.28359e-05	0.00355293	Chr6L	L	rnf152.L	RNF152
XBXL10_1g9149	2.59449	-0.309514	1.28835e-05	0.00355293	Chr2S	S	LOC108709237	CLIC6
XBXL10_1g43935	1.83783	0.817437	1.33321e-05	0.00364228	Chr9_10S	S	scnn1g.S	SCNN1G
XBXL10_1g11373	-2.20901	1.08253	1.35457e-05	0.00364826	Chr3L	L	LOC108710708	INTS13	*
XBXL10_1g30348	-1.03831	6.31422	1.36036e-05	0.00364826	Chr7L	L	sfr1.L	SFR1
XBXL10_1g40382	1.34102	3.77505	1.43428e-05	0.00381154	Chr9_10L	L	steap3.L	STEAP3
XBXL10_1g42838	-1.87703	5.45476	1.52347e-05	0.00401207	Chr9_10S	S	g6pc1.3.S	G6PC1
XBXL10_1g35805	3.65968	0.250417	1.54099e-05	0.00402198	Chr8L	L	serpina3k.L	SERPINA7
XBXL10_1g7224	-1.17423	9.73244	1.56834e-05	0.00405714	Chr2L	L	psmb2.L	PSMB2
XBXL10_1g30820	-1.57489	2.51338	1.62827e-05	0.00410253	Chr7L	L	LOC108696310	PLCB3
XBXL10_1g35439	1.57906	2.30039	1.64468e-05	0.00410253	Chr8L	L	c4a.L	C3
XBXL10_1g1283	-1.17365	5.71364	1.65931e-05	0.00410253	Chr1L	L	rassf6.L	RASSF6
XBXL10_1g24302	-1.09348	4.09016	1.65968e-05	0.00410253	Chr5L	L	LOC108717148	A4GNT
XBXL10_1g11242	2.95173	-0.154381	1.67441e-05	0.00410253	Chr2S	S	slco2b1.S	SLCO2B1
XBXL10_1g22833	-1.81239	5.39911	1.68736e-05	0.00410253	Chr5L	L	LOC108716104	CSNK2A2	*
XBXL10_1g26263	2.94649	-0.0521968	1.68824e-05	0.00410253	Chr5S	S	crisp1.3.S	CRISP3	*
XBXL10_1g10869	1.22439	7.09032	1.69816e-05	0.00410253	Chr2S	S	krt8.1.S	KRT8
XBXL10_1g34625	1.79167	3.9982	1.77233e-05	0.00424585	Chr8L	L	nr5a1.L	NR5A2
XBXL10_1g29287	-1.14546	6.2328	1.81752e-05	0.00424585	Chr6S	S	psmg4.S	PSMG4
XBXL10_1g27482	-7.06968	-1.28885	1.82425e-05	0.00424585	Chr6L	L	LOC121394666	ENSG00000261826
XBXL10_1g42672	-1.41411	4.51986	1.83412e-05	0.00424585	Chr9_10S	S	LOC108702671	ENSG00000255314	*
XBXL10_1g27566	2.86247	0.586241	1.83481e-05	0.00424585	Chr6L	L	foxq1.L	FOXQ1
XBXL10_1g27893	6.64754	-2.30693	1.84463e-05	0.00424585	Chr6L	L	opn7a.L	USP9X
XBXL10_1g35012	6.47436	-2.44412	1.96182e-05	0.00445832	Chr8L	L	phyhdla.1.L	TRDN-AS1
XBXL10_1g5031	6.15166	-2.63093	1.97031e-05	0.00445832	Chr1S	S	sall2.S	SALL2	*
XBXL10_1g43099	-1.08164	4.78	1.98269e-05	0.00445832	Chr9_10S	S	LOC108702825	HSFY3P
XBXL10_1g40110	-4.00394	-0.0938997	2.00913e-05	0.00448327	Chr9_10L	L	LOC121398233	TUBE1
XBXL10_1g13017	1.09701	2.93151	2.05455e-05	0.00450861	Chr3L	L	LOC108711307	LINGO1
XBXL10_1g30519	1.97112	0.796329	2.06047e-05	0.00450861	Chr7L	L	LOC108696199	ABCB1
XBXL10_1g2673	-1.05205	6.44936	2.06676e-05	0.00450861	Chr1L	L	ddt.L	DDT
XBXL10_1g21879	-1.0075	6.25633	2.13459e-05	0.00462209	Chr4S	S	XB5731323.S	ENSG00000280345
XBXL10_1g23867	3.02663	0.6255	2.20173e-05	0.00473243	Chr5L	L	LOC108716955	MUC4
XBXL10_1g33435	1.74237	1.75577	2.2648e-05	0.00483245	Chr7S	S	mxra8.S	MXRA8
XBXL10_1g30403	-1.14085	7.65612	2.2828e-05	0.00483557	Chr7L	L	mrpl43.L	MRPL43
XBXL10_1g42141	-1.39744	3.6773	2.31594e-05	0.00487047	Chr9_10L	L	nmral1.L	NMRAL2P
XBXL10_1g17490	6.5945	-2.37605	2.33706e-05	0.00487979	Chr3S	S	LOC108703553	ENSG00000228408
XBXL10_1g25320	6.23827	-2.57636	2.41966e-05	0.00500051	Chr5S	S	trim50.S	TRIM50
XBXL10_1g17661	6.25681	-2.59398	2.42909e-05	0.00500051	Chr4L	L	nell1.L	NELL1
XBXL10_1g799	3.23716	0.260304	2.45459e-05	0.00501766	Chr1L	L	slc10a4.L	SLC10A4
XBXL10_1g12256	-0.980577	8.31929	2.58407e-05	0.00522436	Chr3L	L	gnpda1.L	GNPDA1
XBXL10_1g37486	1.83908	2.8138	2.59145e-05	0.00522436	Chr8S	S	ptgds.S	LCN15
XBXL10_1g40815	2.93072	0.1047	2.69179e-05	0.00538948	Chr9_10L	L	LOC108701422	ABCA12
XBXL10_1g6196	4.75515	-0.543726	2.77664e-05	0.00552155	Chr2L	L	tmprss2.4.L	TMPRSS13
XBXL10_1g4883	1.4413	3.72805	2.89557e-05	0.00568223	Chr1S	S	aldh1a1.S	ALDH1A1
XBXL10_1g42890	3.54692	-0.856667	2.89632e-05	0.00568223	Chr9_10S	S	tgm5.S	TGM5
XBXL10_1g17955	-1.43316	7.14322	2.93592e-05	0.00569957	Chr4L	L	XB990428.L	IFITM3P7
XBXL10_1g12616	1.02016	5.3338	2.94416e-05	0.00569957	Chr3L	L	csrp2.L	CSRP2
XBXL10_1g17877	6.26312	-2.59179	2.97527e-05	0.0057219	Chr4L	L	pax6.L	PAX6
XBXL10_1g30501	4.57862	-1.04022	3.03406e-05	0.00576513	Chr7L	L	LOC108696188	CHD7
XBXL10_1g38660	6.0253	-2.71238	3.04473e-05	0.00576513	Chr8S	S	LOC121397571	MIR9-1
XBXL10_1g26296	-1.70513	2.53142	3.05691e-05	0.00576513	Chr5S	S	stk35.S	PDIK1L
XBXL10_1g30005	-1.02857	8.70112	3.11633e-05	0.00583953	Chr7L	L	bbip1.L	BBIP1
XBXL10_1g27272	5.65142	-2.09954	3.15877e-05	0.00586891	Chr6L	L	levi.L	VAMP3
XBXL10_1g6905	1.60343	1.24984	3.17217e-05	0.00586891	Chr2L	L	asap3.L	ASAP3
XBXL10_1g31784	5.13091	-2.45579	3.27972e-05	0.00602974	Chr7L	L	fut2.L	FUT2	*
XBXL10_1g29878	2.60471	0.445361	3.34096e-05	0.00610393	Chr6S	S	psca.S	OTUD1
XBXL10_1g21426	1.32891	2.26029	3.42639e-05	0.00619736	Chr4S	S	tshz3.S	TSHZ3
XBXL10_1g43130	-3.64093	0.60205	3.4345e-05	0.00619736	Chr9_10S	S	uts2r.S	UTS2R
XBXL10_1g16304	-0.996847	7.27513	3.47222e-05	0.00622698	Chr3S	S	btg1.S	BTG1
XBXL10_1g10703	-0.978826	11.79	3.51379e-05	0.00626312	Chr2S	S	myl6.S	MYL6
XBXL10_1g44079	1.50156	2.18324	3.59143e-05	0.00632847	Chr9_10S	S	ppl.S	PPL
XBXL10_1g18191	-1.11264	6.45451	3.59376e-05	0.00632847	Chr4L	L	LOC108713901	LINC02693
XBXL10_1g11542	1.61258	1.66487	3.61556e-05	0.00632874	Chr3L	L	lrp6.L	LRP6
XBXL10_1g41721	6.06863	-2.68475	3.76629e-05	0.00653294	Chr9_10L	L	LOC121398003	UBE2H
XBXL10_1g23395	1.68236	4.79727	3.77691e-05	0.00653294	Chr5L	L	LOC108705439	VNN1
XBXL10_1g1324	-1.78311	4.4027	3.89481e-05	0.00669464	Chr1L	L	idua.L	IDUA
XBXL10_1g43273	2.18047	0.101561	3.93504e-05	0.00669464	Chr9_10S	S	dtx3l.S	PARP14
XBXL10_1g29647	-1.32524	6.95152	3.9391e-05	0.00669464	Chr6S	S	pmp2.S	FABP4
XBXL10_1g12972	1.56214	2.9121	4.08525e-05	0.00690289	Chr3L	L	LOC108710284	CRABP1
XBXL10_1g42821	5.23927	-1.49768	4.22836e-05	0.00709241	Chr9_10S	S	LOC121398749	HHAT
XBXL10_1g43742	-0.952042	9.5351	4.24593e-05	0.00709241	Chr9_10S	S	arpc1a.S	ARPC1A
XBXL10_1g43106	6.0074	-2.71827	4.36152e-05	0.00724409	Chr9_10S	S	LOC108702827	ST6GALNAC1
XBXL10_1g4559	6.7348	-2.24424	4.48281e-05	0.00740348	Chr1S	S	comp.S	THBS4
XBXL10_1g993	3.42207	-0.889228	4.5862e-05	0.00752177	Chr1L	L	fhip1a.L	FHIP1A
XBXL10_1g34787	-1.04849	4.69258	4.62609e-05	0.00752177	Chr8L	L	tsc22d3.L	TSC22D3
XBXL10_1g12814	1.64948	2.78894	4.63163e-05	0.00752177	Chr3L	L	sema3d.L	SEMA3D
XBXL10_1g28655	-1.05713	9.72728	4.68439e-05	0.00755071	Chr6S	S	ndufb10.S	NDUFB10
XBXL10_1g27143	-1.01551	11.3299	4.70111e-05	0.00755071	Chr6L	L	rpl15.L	RPL15
XBXL10_1g19657	-1.07531	10.1999	4.88321e-05	0.00780032	Chr4L	L	mgst3.L	MGST3
XBXL10_1g3968	-3.36745	4.30379	5.16995e-05	0.00821348	Chr1S	S	ucp1.S	UCP3	*
XBXL10_1g19332	1.05598	2.57808	5.29709e-05	0.00836998	Chr4L	L	tor3a.L	TOR3A
XBXL10_1g1592	-1.28032	3.42377	5.34568e-05	0.00839396	Chr1L	L	LOC108712617	PGPEP1
XBXL10_1g2706	-1.09563	8.26284	5.3697e-05	0.00839396	Chr1L	L	slc25a1.L	SLC25A1
XBXL10_1g9261	1.45205	1.52869	5.42102e-05	0.00842874	Chr2S	S	LOC108705578	TENT5C
XBXL10_1g19084	-0.939052	5.92415	5.44961e-05	0.00842874	Chr4L	L	tm2d1.L	TM2D1
XBXL10_1g22094	-1.41945	11.5897	5.48317e-05	0.00843601	Chr4S	S	tst.S	TST
XBXL10_1g437	-1.48717	2.89942	5.68136e-05	0.00869516	Chr1L	L	nat8.5.L	PAM
XBXL10_1g42836	-2.80909	7.28249	5.73178e-05	0.00872664	Chr9_10S	S	g6pc1.1.S	G6PC1
XBXL10_1g41436	-1.14459	6.83861	5.98783e-05	0.00904935	Chr9_10L	L	atpaf2.L	ATPAF2
XBXL10_1g1154	1.67688	0.675627	6.00566e-05	0.00904935	Chr1L	L	prss12.L	PRSS12
XBXL10_1g7260	-1.26365	6.2776	6.18882e-05	0.00927752	Chr2L	L	cited4.L	NSD1
XBXL10_1g39809	-2.79025	8.34931	6.22062e-05	0.00927761	Chr9_10L	L	g6pc1.3.L	G6PC1
XBXL10_1g3671	1.8888	2.29575	6.56179e-05	0.00973676	Chr1S	S	cpz.S	CPZ
XBXL10_1g2546	-1.91378	7.43979	6.75862e-05	0.00997818	Chr1L	L	iscu.L	ISCU
XBXL10_1g12952	-1.08862	7.30904	6.83445e-05	0.00997873	Chr3L	L	etfa.L	ETFA
XBXL10_1g3717	-1.42334	4.98793	6.84034e-05	0.00997873	Chr1S	S	qdpr.S	QDPR
XBXL10_1g10323	-0.890822	7.00365	6.8903e-05	0.00997873	Chr2S	S	ube2g1.S	UBE2G1
XBXL10_1g32969	1.68301	1.13081	6.89554e-05	0.00997873	Chr7S	S	LOC108703391	MAT1A
XBXL10_1g4217	5.84628	-2.81184	7.01311e-05	0.0100492	Chr1S	S	LOC108704562	EPHA5
XBXL10_1g5206	-0.957009	6.75628	7.05388e-05	0.0100492	Chr1S	S	dgcr6.S	DGCR6
XBXL10_1g34994	2.31406	-0.417145	7.05699e-05	0.0100492	Chr8L	L	LOC108698345	ACOD1
XBXL10_1g1545	-1.14055	6.51457	7.08175e-05	0.0100492	Chr1L	L	reep6.L	REEP5
XBXL10_1g33152	2.24059	0.832178	7.16516e-05	0.0101185	Chr7S	S	tmem45b.S	TMEM45B
XBXL10_1g32195	1.70527	2.38164	7.20466e-05	0.0101253	Chr7L	L	LOC108696889	FCGBP
XBXL10_1g27346	-1.4148	2.39162	7.26479e-05	0.0101263	Chr6L	L	ppp1r17.L	PPP1R17
XBXL10_1g41837	5.96144	-2.76122	7.28086e-05	0.0101263	Chr9_10L	L	LOC108703861	ENSG00000291143
XBXL10_1g13195	-1.40483	1.97137	7.31969e-05	0.0101263	Chr3L	L	LOC108711385	GNB5
XBXL10_1g39918	5.84578	-2.812	7.3701e-05	0.0101263	Chr9_10L	L	LOC108705538	SLC32A1
XBXL10_1g3048	-1.31445	9.14042	7.39763e-05	0.0101263	Chr1L	L	LOC108717625	VRK1
XBXL10_1g12879	-1.14224	3.39997	7.4132e-05	0.0101263	Chr3L	L	LOC121401523	RNLS
XBXL10_1g13189	6.17407	-2.63602	7.49562e-05	0.0101913	Chr3L	L	onecut1.L	ONECUT1
XBXL10_1g19102	4.70432	-2.27119	7.60559e-05	0.0102929	Chr4L	L	LOC108714247	KCNK1	*
XBXL10_1g33679	6.52608	-2.39295	7.75441e-05	0.0104459	Chr7S	S	prss1.2.S	PRSS1
XBXL10_1g23945	5.10144	-2.44338	7.87111e-05	0.0105545	Chr5L	L	atp13a4.L	ATP13A4	*
XBXL10_1g28052	0.83183	6.82464	7.93275e-05	0.0105886	Chr6L	L	rdh10.L	RDH10
XBXL10_1g25866	-1.00702	6.6749	8.07619e-05	0.0106772	Chr5S	S	pdcd10.S	PDCD10
XBXL10_1g19345	-1.2596	7.91948	8.07963e-05	0.0106772	Chr4L	L	glul-like.1.L	GLUL
XBXL10_1g28103	-1.08397	6.76531	8.10871e-05	0.0106772	Chr6L	L	mrpl53.L	UBE2D1
XBXL10_1g30654	0.977182	4.09833	8.20891e-05	0.0107607	Chr7L	L	psap.L	PSAP
XBXL10_1g6946	2.85123	2.98994	8.2855e-05	0.0108126	Chr2L	L	thdl17.L	ENSG00000279632
XBXL10_1g16569	6.18276	-2.6076	8.36551e-05	0.0108685	Chr3S	S	LOC108712504	PCDHGC5
XBXL10_1g33737	5.78344	-2.84592	8.41175e-05	0.0108802	Chr7S	S	LOC108697796	LRRC3B	*
XBXL10_1g13050	-1.36107	4.35894	8.6802e-05	0.011178	Chr3L	L	snx22.L	GOLGA4-AS1
XBXL10_1g21193	-0.898967	6.10055	8.78855e-05	0.0112411	Chr4S	S	cmc2.S	KIAA1328
XBXL10_1g736	4.69791	-0.0381045	8.80613e-05	0.0112411	Chr1L	L	slc34a2.L	SLC34A2
XBXL10_1g9164	-1.18193	4.03687	8.9242e-05	0.0113423	Chr2S	S	kcnj15.S	KCNJ15
XBXL10_1g8344	-2.14485	5.42401	9.26673e-05	0.0117266	Chr2L	L	LOC108707754	SLC25A15
XBXL10_1g43289	2.84047	-0.755919	9.51228e-05	0.0119855	Chr9_10S	S	gli2.S	GLI2
XBXL10_1g34332	1.70821	2.99591	9.62706e-05	0.012078	Chr8L	L	c5.2.L	C5
XBXL10_1g40094	1.79096	1.62151	9.70017e-05	0.0121177	Chr9_10L	L	LOC108701125	EVPL
XBXL10_1g19367	1.13671	3.29429	9.75376e-05	0.0121329	Chr4L	L	frrs1.L	FRRS1	*
XBXL10_1g26250	4.82968	-1.87988	9.90053e-05	0.0122632	Chr5S	S	LOC108717500	ADGRF5
XBXL10_1g10230	-1.10559	4.89303	0.000102021	0.0125834	Chr2S	S	mmp28.S	MMP28
XBXL10_1g34410	6.03804	-2.69451	0.000104014	0.0127754	Chr8L	L	prdm12.L	PRDM12
XBXL10_1g21563	-0.913377	7.98288	0.000105177	0.0128177	Chr4S	S	leprot.S	LEPROT
XBXL10_1g22070	4.80289	-2.23101	0.000105236	0.0128177	Chr4S	S	kcnj4.S	KCNJ4
XBXL10_1g39455	-1.80961	4.53053	0.000109409	0.0132707	Chr9_10L	L	LOC108700949	PNMA6F
XBXL10_1g2490	-1.0454	3.31308	0.000112585	0.0134541	Chr1L	L	gal3st1.L	GAL3ST1
XBXL10_1g12515	-1.08928	6.31236	0.000113122	0.0134541	Chr3L	L	btg1.L	BTG1
XBXL10_1g3449	-3.33032	-0.107184	0.000113249	0.0134541	Chr1L	L	LOC121396185	TSPOAP1
XBXL10_1g10220	-1.18922	6.65874	0.000113292	0.0134541	Chr2S	S	nle1.S	NLE1
XBXL10_1g11920	-1.03413	5.05139	0.000113489	0.0134541	Chr3L	L	mterf2.L	MTERF2
XBXL10_1g1654	-1.27056	5.35286	0.000113683	0.0134541	Chr1L	L	enc1.2.L	ENC1
XBXL10_1g25366	-1.70712	1.61877	0.000114245	0.0134661	Chr5S	S	LOC108717894	MTRF1L
XBXL10_1g34967	-1.52998	2.55233	0.000114712	0.0134669	Chr8L	L	XB5730431.L	PIK3CD
XBXL10_1g40487	2.01578	-0.178397	0.000116196	0.0135865	Chr9_10L	L	LOC108701272	TMEM198
XBXL10_1g19138	-1.02737	9.69071	0.000117225	0.0136522	Chr4L	L	prdx1.L	PRDX1
XBXL10_1g10493	4.9713	-2.53746	0.000118996	0.013775	Chr2S	S	sox1.S	SOX1
XBXL10_1g28677	5.68482	-2.90666	0.000119221	0.013775	Chr6S	S	wnt3a.S	WNT3
XBXL10_1g24584	8.43022	-0.910116	0.000121429	0.0139193	Chr5L	L	pomc.L	POMC	*
XBXL10_1g2682	-1.27984	5.2774	0.000122222	0.0139193	Chr1L	L	slc2a11l3.l	SLC2A9
XBXL10_1g40120	4.80404	-2.6516	0.000122337	0.0139193	Chr9_10L	L	LOC108701136	ST6GALNAC1
XBXL10_1g34201	2.72619	-0.0713106	0.000122375	0.0139193	Chr8L	L	LOC121396852	AVL9
XBXL10_1g41090	-0.930429	9.53667	0.000124364	0.0139988	Chr9_10L	L	ndufb7.L	NDUFB7
XBXL10_1g26348	2.63302	-0.931866	0.000124577	0.0139988	Chr5S	S	otof.S	OTOF
XBXL10_1g2855	-1.0542	8.95539	0.000124775	0.0139988	Chr1L	L	arpc3.L	ARPC3
XBXL10_1g34769	1.01047	3.38321	0.00012499	0.0139988	Chr8L	L	klf8.L	KLF12
XBXL10_1g6607	1.7918	3.80097	0.00012907	0.0144006	Chr2L	L	hpd-like.2.L	HPD
XBXL10_1g41819	3.56669	-1.59915	0.000130065	0.0144079	Chr9_10L	L	LOC108703896	URGCP
XBXL10_1g14295	1.06445	3.29884	0.000130121	0.0144079	Chr3L	L	LOC108711733	C3
XBXL10_1g24573	-1.14366	2.51992	0.000134956	0.014887	Chr5L	L	pnoc.L	ENSG00000235138
XBXL10_1g35213	1.58585	0.676411	0.000135619	0.0149038	Chr8L	L	klhl4.L	KLHL4
XBXL10_1g25677	-0.937835	4.31633	0.000136796	0.0149707	Chr5S	S	LOC108718031	EEF1AKMT4
XBXL10_1g3380	-7.29354	-1.0877	0.000137252	0.0149707	Chr1L	L	aqp7.L	AQP7P2
XBXL10_1g23035	1.11404	3.15287	0.000137796	0.0149742	Chr5L	L	pkr2.L	EIF2AK2
XBXL10_1g4024	-1.02128	8.14392	0.000138527	0.0149978	Chr1S	S	ostc.S	OSTC
XBXL10_1g34086	-1.09277	12.4603	0.00014159	0.0151886	Chr8L	L	rpl10.L	RPL10
XBXL10_1g19382	4.24698	-2.2658	0.000141619	0.0151886	Chr4L	L	LOC108714376	PLPPR4
XBXL10_1g7599	0.94439	4.30285	0.000141847	0.0151886	Chr2L	L	eif4h.L	EIF4H
XBXL10_1g19748	5.87116	-2.78901	0.000143892	0.0153208	Chr4L	L	lgals1.2.L	APPL2
XBXL10_1g19344	5.59692	-2.94806	0.00014413	0.0153208	Chr4L	L	rgs16.L	RGS16
XBXL10_1g18316	-1.31406	3.38403	0.000144757	0.0153246	Chr4L	L	LOC108705472	CTSF
XBXL10_1g37234	3.10298	-0.811547	0.00014555	0.0153246	Chr8S	S	LOC121397762	RTKN2
XBXL10_1g10052	5.93253	-2.75574	0.000145739	0.0153246	Chr2S	S	dlgap3.S	DLGAP3
XBXL10_1g14706	2.30294	0.133224	0.000146957	0.0153674	Chr3L	L	LOC108711786	C17orf114
XBXL10_1g4953	-1.31137	3.33359	0.000147197	0.0153674	Chr1S	S	syk.S	SYK
XBXL10_1g13164	1.63309	3.45265	0.000148086	0.0154051	Chr3L	L	aqp9.L	AQP9
XBXL10_1g15474	-1.06117	7.75094	0.000150797	0.0155843	Chr3S	S	fam136a.S	FAM136A
XBXL10_1g26299	2.00727	0.589515	0.000150874	0.0155843	Chr5S	S	LOC108718301	RAB18
XBXL10_1g23937	-1.02777	4.17524	0.000152332	0.0156418	Chr5L	L	tmem44.L	NPM1P14
XBXL10_1g18588	0.906736	8.91358	0.000152501	0.0156418	Chr4L	L	mt4.L	MT1F
XBXL10_1g24186	-0.970083	6.7462	0.000154398	0.0157694	Chr5L	L	lamtor3-like.L	LAMTOR3
XBXL10_1g35817	1.14824	3.19543	0.000154824	0.0157694	Chr8L	L	bdkrb2.L	BDKRB2
XBXL10_1g43381	5.59463	-2.94871	0.000164374	0.016684	Chr9_10S	S	wnt6.S	WNT6
XBXL10_1g20092	-1.06961	5.89699	0.000167695	0.0169622	Chr4L	L	slc25a26.L	SLC25A26
XBXL10_1g26899	-0.944846	5.48924	0.000168284	0.016963	Chr6L	L	trdmt1.L	TRDMT1
XBXL10_1g1990	5.75309	-2.88711	0.000170489	0.0170922	Chr1L	L	LOC121393901	TAL2
XBXL10_1g21358	4.88195	-2.60323	0.000171707	0.0170922	Chr4S	S	LOC121393266	ANKRD30BP2
XBXL10_1g8295	0.942516	5.76659	0.000172532	0.0170922	Chr2L	L	krt7.L	KRT8	*
XBXL10_1g29560	-1.18137	3.55863	0.000172737	0.0170922	Chr6S	S	penk.S	PENK
XBXL10_1g1605	-0.895665	7.48434	0.000172761	0.0170922	Chr1L	L	LOC108712686	MARCHF2
XBXL10_1g920	-1.11972	6.79789	0.000173258	0.0170922	Chr1L	L	aadat.L	AADAT
XBXL10_1g9241	-1.04576	7.01161	0.000173659	0.0170922	Chr2S	S	mix23.S	MIX23
XBXL10_1g9520	2.63431	-0.151011	0.000176017	0.0172662	Chr2S	S	XB5951253.S	MOV10
XBXL10_1g32223	-2.04102	1.98482	0.000177253	0.0173293	Chr7L	L	LOC121395792	ENSG00000286720	*
XBXL10_1g3082	-1.15997	9.54693	0.000179495	0.01749	Chr1L	L	LOC108717780	BTF3
XBXL10_1g29431	-1.83567	1.56964	0.000181208	0.0175983	Chr6S	S	mc5r.S	MC5R
XBXL10_1g29720	-1.34723	3.82915	0.000181881	0.0176051	Chr6S	S	LOC108719749	PCDH11Y
XBXL10_1g7667	-1.00059	12.51	0.000187254	0.0180424	Chr2L	L	tmsb4x.L	TMSB4X
XBXL10_1g18813	1.20539	3.04027	0.000187633	0.0180424	Chr4L	L	LOC108714099	ZFPM1
XBXL10_1g14996	-1.41603	3.83505	0.000190092	0.0181612	Chr3S	S	LOC121402088	ZNF496-DT
XBXL10_1g43287	-1.47588	1.39172	0.000190111	0.0181612	Chr9_10S	S	LOC121399241	RNU4ATAC
XBXL10_1g26908	-1.13694	4.74493	0.000193411	0.0184062	Chr6L	L	LOC108718821	ENSG00000228538
XBXL10_1g6337	3.23552	0.217046	0.000193936	0.0184062	Chr2L	L	cadm2.L	CADM2
XBXL10_1g21732	-0.904529	6.35796	0.000197444	0.018625	Chr4S	S	fam151a.S	FAM151B
XBXL10_1g43298	-0.978259	6.7455	0.000198551	0.018625	Chr9_10S	S	eaf2.S	EAF2
XBXL10_1g1242	5.06425	-2.50241	0.000198737	0.018625	Chr1L	L	LOC108719625	CELA3B
XBXL10_1g40958	-0.979392	7.48994	0.000198789	0.018625	Chr9_10L	L	asnsd1.L	ASNSD1
XBXL10_1g22097	-1.70216	2.16261	0.000201705	0.0188144	Chr4S	S	LOC121393351	LINC02012
XBXL10_1g19871	-0.971005	8.05752	0.000202098	0.0188144	Chr4L	L	abhd14b.L	ABHD14B
XBXL10_1g10010	1.46796	4.92873	0.000204029	0.0188803	Chr2S	S	XB5907626.S	OR8J3
XBXL10_1g22533	3.53126	-1.37909	0.000204522	0.0188803	Chr5L	L	LOC108716082	NRXN1
XBXL10_1g5413	1.65958	0.802262	0.000204743	0.0188803	Chr1S	S	LOC108707171	TMEM116
XBXL10_1g10683	-1.12154	3.71148	0.00020618	0.018953	Chr2S	S	dnajc22.S	DNAJC22
XBXL10_1g19533	1.10159	5.98326	0.000211321	0.0193647	Chr4L	L	cfh.L	GRHL1
XBXL10_1g9723	-1.20796	4.66987	0.000212825	0.019384	Chr2S	S	chia.S	CHIA	*
XBXL10_1g6419	0.966569	4.47977	0.000212858	0.019384	Chr2L	L	abr.L	ABR
XBXL10_1g41405	2.97936	-0.278596	0.000213523	0.0193842	Chr9_10L	L	thdl20.L	BRCA2
XBXL10_1g32198	3.08125	-1.21648	0.000216581	0.0196009	Chr7L	L	LOC108696888	ZAN
XBXL10_1g14239	4.79088	-2.62195	0.000218948	0.0197539	Chr3L	L	mast1.L	MAST1
XBXL10_1g42396	5.54104	-2.98067	0.000220308	0.0198155	Chr9_10S	S	pyy.S	TMED3
XBXL10_1g43743	-0.859008	5.22714	0.000229861	0.0206113	Chr9_10S	S	natd1.S	NATD1
XBXL10_1g43721	1.13905	3.7749	0.000231379	0.020684	Chr9_10S	S	stat1.S	STAT1
XBXL10_1g30897	-0.896314	5.64764	0.000234235	0.0208755	Chr7L	L	pex14.L	PEX14
XBXL10_1g40844	-0.88631	8.75718	0.000235808	0.0209518	Chr9_10L	L	LOC108705838	SUMO3
XBXL10_1g22158	-0.868566	6.19361	0.00023838	0.0211162	Chr4S	S	mapkapk3.S	MAPKAPK3
XBXL10_1g40522	-1.05714	6.4677	0.000240907	0.0212755	Chr9_10L	L	LOC121397893	TUBA1B
XBXL10_1g447	-0.877379	4.22944	0.000242371	0.0213403	Chr1L	L	lyrm2.L	UMODL1
XBXL10_1g18550	1.2548	2.09928	0.0002438	0.0214017	Chr4L	L	osgin1.L	OSGIN1
XBXL10_1g39376	4.71223	-2.70758	0.00024704	0.021592	Chr9_10L	L	phactr3.L	PHACTR3
XBXL10_1g43763	2.02795	2.98006	0.000247952	0.021592	Chr9_10S	S	LOC108702421	HBA2	*
XBXL10_1g38253	-0.989451	8.41665	0.000248184	0.021592	Chr8S	S	pfdn6.S	KLF13
XBXL10_1g35297	1.17518	2.42599	0.000251265	0.0217952	Chr8L	L	gpc3.L	GPC3
XBXL10_1g18018	2.11322	3.874	0.000252469	0.0218348	Chr4L	L	LOC108713473	MUC5AC
XBXL10_1g430	1.60745	1.55279	0.000253924	0.0218959	Chr1L	L	pced1a.L	PCED1A
XBXL10_1g27557	-0.911428	8.11663	0.000255794	0.0219923	Chr6L	L	serpinb6.L	SERPINB8
XBXL10_1g42416	1.27544	2.55142	0.000258771	0.0221157	Chr9_10S	S	mapt.S	MAPT
XBXL10_1g21798	-1.11563	5.85813	0.000259425	0.0221157	Chr4S	S	hccs.S	HCCS
XBXL10_1g6195	5.00857	-1.75154	0.000259509	0.0221157	Chr2L	L	tmprss2.3.L	TMPRSS13
XBXL10_1g7930	1.77485	3.81494	0.000260256	0.0221157	Chr2L	L	cnmd.L	CNMD
XBXL10_1g18199	-2.76757	0.674046	0.00026112	0.0221248	Chr4L	L	kcnk4.L	KCNK2
XBXL10_1g38390	0.960906	4.89439	0.000265247	0.0224096	Chr8S	S	clip3.S	CLIP3
XBXL10_1g35309	-0.936474	7.57161	0.000266504	0.0224508	Chr8L	L	mmgt1.L	MMGT1
XBXL10_1g32358	1.09884	3.84838	0.00026809	0.0225196	Chr7S	S	pdcd4.S	PDCD4
XBXL10_1g41006	-0.854764	5.57979	0.000269485	0.0225719	Chr9_10L	L	natd1.L	NATD1
XBXL10_1g36892	2.31095	0.258087	0.000272001	0.0227175	Chr8L	L	LOC108699447	ENSG00000275155
XBXL10_1g29559	2.88922	-1.05537	0.000286691	0.0235309	Chr6S	S	plag1.S	PLAG1
XBXL10_1g28913	-2.28672	4.03812	0.000286837	0.0235309	Chr6S	S	sostdc1.S	SOSTDC1
XBXL10_1g11888	5.56483	-2.95664	0.000287654	0.0235309	Chr3L	L	itk.L	ITK
XBXL10_1g37868	-0.883884	5.42027	0.000288832	0.0235309	Chr8S	S	tsc22d3.S	TSC22D3
XBXL10_1g21892	1.62078	2.34121	0.000289739	0.0235309	Chr4S	S	lhx9.S	LHX9
XBXL10_1g15075	1.05661	2.0661	0.000290139	0.0235309	Chr3S	S	dcp1b.S	DCP1B
XBXL10_1g34002	-0.955409	9.32123	0.000291917	0.0235309	Chr7S	S	micos10.S	MICOS10
XBXL10_1g43649	-2.65321	0.17888	0.000292811	0.0235309	Chr9_10S	S	LOC108702410	LRRFIP2
XBXL10_1g14638	-0.870315	6.26462	0.000292838	0.0235309	Chr3L	L	naa38.L	NAA38
XBXL10_1g27861	5.75356	-2.8542	0.000293447	0.0235309	Chr6L	L	hrh4.c9.L	VRK2
XBXL10_1g709	-1.11719	9.52168	0.000293781	0.0235309	Chr1L	L	qdpr.L	QDPR
XBXL10_1g19531	3.31797	0.834014	0.000293793	0.0235309	Chr4L	L	LOC121403083	LDB2
XBXL10_1g23833	4.02053	-1.80045	0.000294054	0.0235309	Chr5L	L	nmur1.L	NMUR1
XBXL10_1g41811	-1.0744	3.40537	0.000294336	0.0235309	Chr9_10L	L	mfap4.1.L	MFAP4
XBXL10_1g2178	-1.01445	5.98491	0.000294559	0.0235309	Chr1L	L	cks2.L	CKS2
XBXL10_1g21882	-1.25159	2.53991	0.00029462	0.0235309	Chr4S	S	LOC121393333	LINC02269
XBXL10_1g28667	1.07492	2.20235	0.000297912	0.0236782	Chr6S	S	nradd.S	C19orf44
XBXL10_1g30374	0.953514	4.62329	0.00029927	0.0236782	Chr7L	L	cnnm2.L	CNNM2
XBXL10_1g33493	-1.09243	5.21517	0.000299648	0.0236782	Chr7S	S	aadacl4.S	ATRX
XBXL10_1g16388	3.66039	-2.05324	0.000299703	0.0236782	Chr3S	S	gfra3.S	NF1
XBXL10_1g15743	-0.932091	8.34281	0.000301203	0.0236835	Chr3S	S	rsl24d1.S	RSL24D1
XBXL10_1g30200	-0.866978	6.72148	0.000301775	0.0236835	Chr7L	L	cisd1.L	CISD1
XBXL10_1g20779	-0.966429	7.73311	0.000302201	0.0236835	Chr4S	S	fads2.S	FADS2
XBXL10_1g37181	-1.05184	4.23286	0.000304728	0.0237581	Chr8S	S	jmjd7.S	JMJD7
XBXL10_1g15458	-1.1312	9.33822	0.000304778	0.0237581	Chr3S	S	pcna.S	PCNA
XBXL10_1g2202	-1.27911	2.02184	0.000306496	0.0238284	Chr1L	L	LOC108714859	CACNB4
XBXL10_1g8321	-1.36465	3.64982	0.00030791	0.0238748	Chr2L	L	arl11.L	ARF4
XBXL10_1g26861	4.10013	-1.86927	0.000312439	0.0241619	Chr6L	L	gad2.L	GAD2
XBXL10_1g30500	3.64254	-2.05293	0.000313372	0.0241702	Chr7L	L	LOC108695773	IFIT2
XBXL10_1g13066	1.67665	1.80869	0.000314619	0.0242025	Chr3L	L	LOC108711334	FLRT2-AS1
XBXL10_1g12965	-2.02463	1.71406	0.000318388	0.0243633	Chr3L	L	LOC108711280	MALT1
XBXL10_1g44040	3.36039	0.811101	0.000318631	0.0243633	Chr9_10S	S	thdl20.S	SLC2A1
XBXL10_1g30178	-1.37961	12.4723	0.00031921	0.0243633	Chr7L	L	gapdh.L	GAPDH
XBXL10_1g6797	-1.13009	2.75665	0.000321718	0.0243772	Chr2L	L	ngf.L	NGF
XBXL10_1g10568	1.59989	0.659239	0.00032188	0.0243772	Chr2S	S	LOC108709769	SCEL
XBXL10_1g25522	4.32414	-2.51904	0.000321893	0.0243772	Chr5S	S	grik2.S	GRIK2
XBXL10_1g3742	1.58556	1.05061	0.000322876	0.0243884	Chr1S	S	pcdh7.S	PCDH7
XBXL10_1g3309	3.73258	-1.44448	0.000324132	0.0244179	Chr1L	L	onecut2.L	ONECUT2
XBXL10_1g30336	3.43703	-1.68993	0.000324937	0.0244179	Chr7L	L	ventx2.2.L	VENTX
XBXL10_1g39426	6.93164	-2.14288	0.000332192	0.0248571	Chr9_10L	L	LOC108702045	TRIM4
XBXL10_1g18023	4.35648	2.31756	0.000332483	0.0248571	Chr4L	L	muc6.L	MUC6
XBXL10_1g2391	3.9192	-1.99657	0.000335327	0.0250058	Chr1L	L	sall2.L	SALL2
XBXL10_1g6073	-0.925654	9.32158	0.00033731	0.0250544	Chr2L	L	ndufb4.L	NDUFB4P2
XBXL10_1g7831	-1.78064	2.38208	0.000338494	0.0250544	Chr2L	L	LOC108708464	SLC10A2
XBXL10_1g43598	1.69353	3.13101	0.00033855	0.0250544	Chr9_10S	S	ugt1a6.S	UGT1A6
XBXL10_1g3230	-1.05164	8.38184	0.000344653	0.0253504	Chr1L	L	selenop1.L	SELENOP
XBXL10_1g6944	-0.867735	5.33109	0.00034498	0.0253504	Chr2L	L	LOC108708105	CISD3
XBXL10_1g32128	3.62111	-0.874582	0.000345151	0.0253504	Chr7L	L	LOC108696931	NCAM2
XBXL10_1g7847	-1.51889	8.10639	0.000348881	0.0255602	Chr2L	L	ggact.L	ENSG00000226939
XBXL10_1g27274	2.52201	-0.137445	0.000350352	0.0256037	Chr6L	L	magainins.L	OR14J1
XBXL10_1g15698	-1.07177	8.81551	0.000354467	0.0258215	Chr3S	S	selenow2.S	CIP2A
XBXL10_1g29930	4.58428	-2.77728	0.000356548	0.0258215	Chr6S	S	fam83h.S	FAM83H
XBXL10_1g9093	2.06438	-0.0162117	0.000357869	0.0258215	Chr2S	S	ncam2.S	NCAM2
XBXL10_1g44031	-0.820634	12.5647	0.000358002	0.0258215	Chr9_10S	S	LOC108703225	RPS2
XBXL10_1g4752	-0.884061	10.4332	0.000358893	0.0258215	Chr1S	S	rps6.S	RPS6
XBXL10_1g10104	-1.01355	3.61101	0.000359539	0.0258215	Chr2S	S	LOC108709579	TOR2A
XBXL10_1g12291	4.18075	-0.86662	0.000360252	0.0258215	Chr3L	L	grxcr2.L	GRXCR2
XBXL10_1g23988	-0.884224	11.2613	0.000360399	0.0258215	Chr5L	L	eif5a.L	EIF5A2
XBXL10_1g8056	-1.00905	13.155	0.000363422	0.0259745	Chr2L	L	LOC108708564	RPL41P1
XBXL10_1g4629	4.61853	-2.74231	0.000365128	0.0260311	Chr1S	S	LOC108703688	B3GNT3
XBXL10_1g33862	5.6409	-2.91887	0.000365995	0.0260311	Chr7S	S	btg5.1.S	TOB2P1
XBXL10_1g35387	-0.921424	11.1728	0.000368463	0.026078	Chr8L	L	rack1.L	RACK1
XBXL10_1g13074	1.07951	5.76182	0.000368926	0.026078	Chr3L	L	ctsl.L	CTSC
XBXL10_1g23479	-3.49417	-1.70432	0.000370174	0.026078	Chr5L	L	LOC121393712	ENSG00000230552
XBXL10_1g20737	3.01334	2.84631	0.000370523	0.026078	Chr4S	S	LOC121393422	ENSG00000224722
XBXL10_1g1826	-0.91449	7.41634	0.000371794	0.026078	Chr1L	L	clta.L	CLTA
XBXL10_1g4822	-0.969668	6.32585	0.000372068	0.026078	Chr1S	S	ak3.S	AK3
XBXL10_1g19486	-0.849783	5.31339	0.0003729	0.026078	Chr4L	L	extl2.L	EXTL2
XBXL10_1g21317	2.94997	0.584366	0.00037477	0.0261463	Chr4S	S	hnf4b.S	HNF4G
XBXL10_1g36133	-0.959236	7.99668	0.000378069	0.0262773	Chr8L	L	erh.L	ERH
XBXL10_1g7468	1.14197	1.86296	0.000378446	0.0262773	Chr2L	L	LOC108708312	CYP4F22
XBXL10_1g29683	-1.23067	2.9886	0.000379679	0.0263004	Chr6S	S	gem.S	GEM
XBXL10_1g43727	-0.908587	6.28619	0.000382315	0.0264204	Chr9_10S	S	mob4.S	MOB4
XBXL10_1g2283	-2.97987	1.12254	0.000388105	0.0267573	Chr1L	L	LOC121394372	IGHV1-69-2	*
XBXL10_1g22126	-0.810652	6.6463	0.000391732	0.0269438	Chr4S	S	gpx1.S	GPX1
XBXL10_1g40337	-0.933215	5.02249	0.00039338	0.0269713	Chr9_10L	L	polg2.L	POLG2
XBXL10_1g37553	-1.0482	5.13116	0.000394171	0.0269713	Chr8S	S	LOC108699910	OR11A1
XBXL10_1g706	1.12957	1.5709	0.000394901	0.0269713	Chr1L	L	tapt1.L	TAPT1
XBXL10_1g2541	-1.42749	6.94255	0.000396974	0.0270498	Chr1L	L	dao.L	DAO
XBXL10_1g26993	-1.00082	4.52705	0.000398353	0.0270806	Chr6L	L	LOC108718856	LRRC72
XBXL10_1g33116	1.72746	1.38347	0.000400463	0.0271609	Chr7S	S	atp12a.S	ATP12A	*
XBXL10_1g8188	-1.56065	4.13315	0.000403472	0.0273016	Chr2L	L	tankl.L	CDKL5
XBXL10_1g20691	6.0763	-2.66817	0.000404845	0.0273313	Chr4S	S	LOC108715167	BTN3A3	*
XBXL10_1g8118	5.89997	-2.78017	0.000407466	0.0274397	Chr2L	L	inhbc.1.L	INHBC
XBXL10_1g9785	-1.17145	2.37904	0.000408329	0.0274397	Chr2S	S	nuak2.S	NUAK2
XBXL10_1g27734	-1.77006	2.67578	0.000410847	0.0275456	Chr6L	L	cndp1.L	CNDP1
XBXL10_1g13493	1.09612	2.11752	0.000412177	0.0275715	Chr3L	L	c2orf42.L	C2orf42
XBXL10_1g21979	-2.3975	0.106701	0.000416674	0.0278087	Chr4S	S	mettl11b.S	NTMT2
XBXL10_1g39829	4.95583	-2.5913	0.000418826	0.0278887	Chr9_10L	L	slc12a5.L	SLC12A5
XBXL10_1g13684	1.73905	1.33083	0.000427047	0.0283715	Chr3L	L	dmtn.L	DMTN
XBXL10_1g24913	-0.917671	6.83937	0.000433998	0.0286203	Chr5S	S	ciao2b.S	CIAO2B
XBXL10_1g23428	-8.48475	-0.00137472	0.000435264	0.0286203	Chr5L	L	LOC121393704	RN7SL380P
XBXL10_1g5506	-0.871075	7.45231	0.000436377	0.0286203	Chr1S	S	reep5.S	REEP5
XBXL10_1g29414	-0.993075	7.31885	0.000436717	0.0286203	Chr6S	S	cyb5a.S	CYB5A
XBXL10_1g31734	0.947813	7.3365	0.000437144	0.0286203	Chr7L	L	bcam.L	PRLHR
XBXL10_1g6135	-1.10172	2.08265	0.000437472	0.0286203	Chr2L	L	LOC108707830	SESN3
XBXL10_1g2511	-1.4499	2.44821	0.000437646	0.0286203	Chr1L	L	rasl10a.L	RASL10B
XBXL10_1g39897	-0.793813	6.52255	0.000439574	0.0286586	Chr9_10L	L	manbal.L	MANBAL
XBXL10_1g24369	2.22759	1.09303	0.000440192	0.0286586	Chr5L	L	cmpk2.L	CMPK2
XBXL10_1g38054	-1.05474	3.86948	0.000443647	0.0287554	Chr8S	S	LOC108700139	SOWAHD
XBXL10_1g8343	-0.986748	6.421	0.000444496	0.0287554	Chr2L	L	slc25a15.2.L	SLC25A15
XBXL10_1g16273	-0.828455	7.6179	0.000445068	0.0287554	Chr3S	S	llphp3.S	SLC24A4
XBXL10_1g17718	0.869646	5.43717	0.000445614	0.0287554	Chr4L	L	cd82.L	CD82
XBXL10_1g25296	1.7571	0.346418	0.000446979	0.0287799	Chr5S	S	capn9.S	CAPN9
XBXL10_1g7818	-1.43165	3.22803	0.000452075	0.0290238	Chr2L	L	rab20.L	RAB20
XBXL10_1g22867	0.862854	5.11469	0.000452752	0.0290238	Chr5L	L	meis2.L	MEIS1
XBXL10_1g7787	-1.04108	12.1775	0.000454528	0.0290739	Chr2L	L	rgn.L	RGN
XBXL10_1g9312	-0.926015	4.6004	0.000460179	0.029371	Chr2S	S	wdr4.S	WDR4
XBXL10_1g6964	3.05921	-0.269952	0.000463955	0.0295475	Chr2L	L	LOC108708110	ENSG00000246792
XBXL10_1g19691	1.03225	2.16623	0.000465852	0.0296039	Chr4L	L	ddx17.L	DDX17
XBXL10_1g23883	3.52525	-0.198358	0.000468486	0.0296898	Chr5L	L	LOC121393551	BCL11B
XBXL10_1g3394	0.980918	3.0442	0.000469857	0.0296898	Chr1L	L	vwa5a.2.L	VWA5A
XBXL10_1g27026	5.6253	-2.92282	0.000470386	0.0296898	Chr6L	L	tmem196.L	TMEM196
XBXL10_1g40542	1.58126	2.26111	0.000472167	0.0296898	Chr9_10L	L	XB984297.L	CYP27A1
XBXL10_1g20830	4.7243	-1.97572	0.000472282	0.0296898	Chr4S	S	pax6.S	PAX6
XBXL10_1g8968	-1.22879	6.00713	0.00047427	0.0297154	Chr2S	S	p2ry8.S	SSTR2
XBXL10_1g26068	-1.54516	2.48785	0.000474723	0.0297154	Chr5S	S	tm4sf20.S	TM4SF20
XBXL10_1g20750	2.56566	3.18458	0.000475975	0.0297301	Chr4S	S	LOC121393160	ERGIC2
XBXL10_1g31893	-0.876791	6.75608	0.000477798	0.0297569	Chr7L	L	rps9.L	RPS9
XBXL10_1g7005	-0.780516	4.86225	0.00047844	0.0297569	Chr2L	L	dynll2.L	DYNLL2
XBXL10_1g42539	1.17978	2.62313	0.000481774	0.0299006	Chr9_10S	S	gata5.S	GATA5
XBXL10_1g5484	-1.04759	3.90767	0.000487249	0.0300866	Chr1S	S	tnfaip8.S	TNFAIP8
XBXL10_1g26306	3.92791	-1.92219	0.00048744	0.0300866	Chr5S	S	pomc.S	POMC
XBXL10_1g40479	-0.849916	7.51038	0.000487857	0.0300866	Chr9_10L	L	LOC108701269	ZC3H6
XBXL10_1g29049	-0.910239	6.99725	0.000496241	0.0304757	Chr6S	S	mettl6.S	METTL6
XBXL10_1g31671	3.51524	-0.923128	0.000496729	0.0304757	Chr7L	L	LOC108696694	ZNF571-AS1
XBXL10_1g32225	3.452	-1.07349	0.00049757	0.0304757	Chr7L	L	LOC108696872	ATP4A
XBXL10_1g32147	-1.69052	3.579	0.000498336	0.0304757	Chr7L	L	LOC108696926	XAF1
XBXL10_1g12039	-1.01383	4.54591	0.000503019	0.0306978	Chr3L	L	vwf.L	VWF
XBXL10_1g22605	0.815013	5.52561	0.000508236	0.0309516	Chr5L	L	slc30a1.L	SLC30A1
XBXL10_1g33641	-2.00075	5.6732	0.000511979	0.0311147	Chr7S	S	cd79a.S	CD79A
XBXL10_1g37673	-0.883487	7.28528	0.000515661	0.0312735	Chr8S	S	phyhd1.S	PHYHD1
XBXL10_1g18766	-0.823616	6.24123	0.00052068	0.0315124	Chr4L	L	cotl1.L	COTL1
XBXL10_1g25731	3.38954	-1.23144	0.000521881	0.0315199	Chr5S	S	sst.1.S	SST	*
XBXL10_1g35661	-0.992729	6.18287	0.000525407	0.0316674	Chr8L	L	mrps12.L	MRPS12
XBXL10_1g30622	-0.899834	9.63728	0.000528249	0.0317466	Chr7L	L	ndufb8.L	NDUFB8
XBXL10_1g40353	-0.870979	4.90682	0.000528893	0.0317466	Chr9_10L	L	tefm.L	TEFM
XBXL10_1g16243	5.80868	-2.82249	0.000531516	0.0318387	Chr3S	S	myrfl.S	MYRFL
XBXL10_1g38418	-0.842129	4.70506	0.00053647	0.0320204	Chr8S	S	pqbp1.S	PQBP1
XBXL10_1g41866	2.5229	1.75924	0.000536741	0.0320204	Chr9_10L	L	XB994846.L	TMEM200A	*
XBXL10_1g10783	5.64214	-2.91825	0.000542245	0.0322829	Chr2S	S	cyp27b1.S	CYP27B1
XBXL10_1g9719	-1.48994	6.76642	0.000544704	0.0323634	Chr2S	S	btg2.S	BTG1
XBXL10_1g37730	-0.874553	5.92305	0.000554229	0.0328625	Chr8S	S	ccnq.S	CCNQ
XBXL10_1g6568	1.99292	0.878157	0.000559636	0.0330925	Chr2L	L	arx.L	ARX
XBXL10_1g8386	-1.41602	4.69199	0.000560372	0.0330925	Chr2L	L	alox5ap.L	ALOX5AP
XBXL10_1g33683	-1.26029	4.8195	0.000571846	0.033702	Chr7S	S	xcxcra	CCR8
XBXL10_1g3210	-0.969681	9.81321	0.000573467	0.0337296	Chr1L	L	ndufs4.L	NDUFS4
XBXL10_1g2640	-0.93404	4.26213	0.000575822	0.0337562	Chr1L	L	c12orf43.L	C12orf43
XBXL10_1g6206	4.71208	-2.65839	0.000576822	0.0337562	Chr2L	L	tmprss2.14.L	TMPRSS2
XBXL10_1g24877	-0.900789	6.16101	0.000577384	0.0337562	Chr5S	S	ccdc167.S	CCDC167
XBXL10_1g3868	3.95365	-2.70169	0.000578816	0.0337723	Chr1S	S	gpm6a.S	GPM6A
XBXL10_1g6099	1.44155	1.66662	0.000582802	0.033847	Chr2L	L	LOC108707818	TTC4	*
XBXL10_1g36360	1.29671	2.36757	0.000584025	0.033847	Chr8L	L	thbs1.L	THBS1
XBXL10_1g10593	2.18377	-0.0136334	0.000585063	0.033847	Chr2S	S	pcdh17.S	PCDH17
XBXL10_1g6248	5.24857	-1.90618	0.000585602	0.033847	Chr2L	L	LOC108707869	CLIC6
XBXL10_1g4107	-1.31885	4.09628	0.000585921	0.033847	Chr1S	S	dapp1.S	DAPP1
XBXL10_1g15466	3.72228	-0.491808	0.000587043	0.033847	Chr3S	S	LOC108712294	ENSG00000272167
XBXL10_1g9769	-0.846099	7.47589	0.000593667	0.0340471	Chr2S	S	lamtor5.S	LAMTOR5
XBXL10_1g21557	-5.99654	-0.70583	0.000594132	0.0340471	Chr4S	S	insl5.S	RLN3
XBXL10_1g27259	-3.05799	2.15671	0.000594815	0.0340471	Chr6L	L	acad11.L	ACAD11
XBXL10_1g13523	1.44727	1.41122	0.000595173	0.0340471	Chr3L	L	LOC108711553	LRRTM4
XBXL10_1g31742	5.78444	-2.84529	0.000598187	0.0340932	Chr7L	L	LOC108695898	PRSS3P1
XBXL10_1g25182	2.4856	-0.00775114	0.000598311	0.0340932	Chr5S	S	LOC108717807	ZNF283	*
XBXL10_1g29081	5.55663	-2.95846	0.00060331	0.0343112	Chr6S	S	LOC121395042	ENSG00000291199
XBXL10_1g32242	1.05591	3.97782	0.000606513	0.034374	Chr7L	L	nbl1.L	NBL1
XBXL10_1g30991	-1.10377	3.33536	0.000606765	0.034374	Chr7L	L	LOC108695823	ENSG00000290016
XBXL10_1g38688	-0.894897	4.85411	0.00060984	0.0344813	Chr8S	S	tnfaip8l2.S	TNFAIP8L3	*
XBXL10_1g35056	0.745291	3.71896	0.000613199	0.0345213	Chr8L	L	rlim.L	RLIM
XBXL10_1g2732	-1.10616	3.64419	0.000614587	0.0345213	Chr1L	L	gnb1l.L	GNB1L
XBXL10_1g37948	5.48451	-2.99507	0.000614867	0.0345213	Chr8S	S	LOC108700083	AMER1
XBXL10_1g38404	4.38683	-2.89369	0.000619143	0.0345213	Chr8S	S	lrfn1.1.S	LRFN5
XBXL10_1g41384	0.825094	5.25667	0.000619299	0.0345213	Chr9_10L	L	LOC108701662	SSTR4
XBXL10_1g696	-1.26036	1.61111	0.00061996	0.0345213	Chr1L	L	LOC108698040	PARP3
XBXL10_1g10643	-0.989463	3.1469	0.000620226	0.0345213	Chr2S	S	lpar6.S	LPAR6
XBXL10_1g40907	-0.814227	9.31136	0.000620706	0.0345213	Chr9_10L	L	eef1b2.L	EEF1B2
XBXL10_1g12091	0.777919	3.84756	0.000621563	0.0345213	Chr3L	L	sec24a.L	SEC24A
XBXL10_1g19609	3.43289	-1.54256	0.000622357	0.0345213	Chr4L	L	gprc5a.L	GPRC5A
XBXL10_1g22579	0.945236	3.20971	0.000625879	0.0346509	Chr5L	L	zfp36l2.L	ZFP36L2
XBXL10_1g6081	4.42638	-2.86591	0.000635136	0.0350593	Chr2L	L	sidt1.L	SIDT1
XBXL10_1g6945	2.621	-0.311512	0.000635654	0.0350593	Chr2L	L	LOC108708106	MSI2
XBXL10_1g34460	-0.940353	7.22486	0.000640388	0.0352275	Chr8L	L	kyat1.L	KYAT1
XBXL10_1g35114	1.00312	4.68154	0.000641532	0.0352275	Chr8L	L	LOC108698411	PCDH19
XBXL10_1g17942	1.14869	3.81117	0.000643771	0.0352275	Chr4L	L	myrf.L	MYRF
XBXL10_1g2684	-1.03569	6.30772	0.000645773	0.0352275	Chr1L	L	slc2a11.2.L	SLC2A11
XBXL10_1g33821	4.76834	-2.22502	0.000647942	0.0352275	Chr7S	S	LOC121396168	LRRC14B
XBXL10_1g37498	-1.00478	7.0526	0.00064873	0.0352275	Chr8S	S	mrpl41.S	MRPL41
XBXL10_1g23398	-0.974113	13.392	0.000648863	0.0352275	Chr5L	L	rps12.L	ENSG00000227615
XBXL10_1g5683	-1.05397	4.52717	0.000650555	0.0352275	Chr1S	S	smim15.S	SMIM15
XBXL10_1g1960	1.6967	2.7896	0.000651219	0.0352275	Chr1L	L	ddx58.L	DDX58
XBXL10_1g12631	2.24816	-0.636572	0.000652794	0.0352275	Chr3L	L	slc38a4.L	SLC38A4
XBXL10_1g38223	-0.97455	9.10722	0.00065384	0.0352275	Chr8S	S	polr2i.S	POLR2I
XBXL10_1g14650	-0.83212	6.33633	0.000654475	0.0352275	Chr3L	L	rangrf.L	RANGRF
XBXL10_1g4431	1.13088	3.80712	0.000654599	0.0352275	Chr1S	S	angptl4.S	ANGPTL4
XBXL10_1g16519	-0.830182	6.3004	0.000655575	0.0352275	Chr3S	S	gnpda1.S	GNPDA1
XBXL10_1g34458	-0.934216	4.74484	0.000657159	0.0352478	Chr8L	L	LOC108704482	PHYHD1
XBXL10_1g6599	-1.35352	3.98112	0.000659534	0.0353104	Chr2L	L	eln1.L	ELN
XBXL10_1g28354	3.33098	-2.19989	0.000661666	0.0353598	Chr6L	L	LOC121394768	PCK1
XBXL10_1g24289	4.13849	-2.63446	0.000667805	0.0356228	Chr5L	L	rab6b.L	RAB6B
XBXL10_1g39437	-6.21471	-2.01556	0.000681821	0.0363042	Chr9_10L	L	LOC121398202	TCEA2
XBXL10_1g40344	1.23745	1.67363	0.000684204	0.0363192	Chr9_10L	L	XB5880825.L	SAMD9L
XBXL10_1g43596	0.866003	2.70243	0.000685762	0.0363192	Chr9_10S	S	arl4c.S	ARL4C
XBXL10_1g42146	3.64692	-2.40561	0.000685831	0.0363192	Chr9_10L	L	fbxl16.L	FBXL16
XBXL10_1g33822	4.47682	-2.85239	0.000691235	0.0364927	Chr7S	S	LOC100126637	IMMP1L
XBXL10_1g24021	-0.909102	6.70396	0.000691603	0.0364927	Chr5L	L	nmd3.L	NMD3
XBXL10_1g7091	-0.847577	5.74206	0.000695436	0.0366288	Chr2L	L	LOC108708144	MAPK13
XBXL10_1g17511	1.18517	3.88917	0.000700681	0.0368387	Chr3S	S	pcolce.S	PCOLCE
XBXL10_1g35087	1.02334	5.90902	0.000703196	0.0369046	Chr8L	L	col4a5.L	COL4A5
XBXL10_1g5742	-1.27588	2.71549	0.000717353	0.0375801	Chr1S	S	esm1.S	ESM1
XBXL10_1g10800	-1.38666	3.03918	0.000723711	0.0378453	Chr2S	S	tankl.S	MTSS2
XBXL10_1g43630	-0.796579	5.04269	0.000726396	0.0378528	Chr9_10S	S	dbr1.S	DBR1
XBXL10_1g26938	3.6519	-1.87427	0.000726444	0.0378528	Chr6L	L	LOC108718478	FAIM2	*
XBXL10_1g15347	5.72299	-2.87906	0.000732015	0.0380128	Chr3S	S	LOC108712707	SLC18A2
XBXL10_1g36660	3.52524	-0.811881	0.000732116	0.0380128	Chr8L	L	LOC121397341	GRK3
XBXL10_1g3855	-1.06585	2.85879	0.000733891	0.0380374	Chr1S	S	rwdd4.S	RWDD4
XBXL10_1g3246	1.22961	5.61868	0.000737383	0.0381508	Chr1L	L	c9.L	C9
XBXL10_1g35631	3.41343	-1.06771	0.0007387	0.0381514	Chr8L	L	LOC108698636	CAPN12
XBXL10_1g20784	-0.82025	9.91311	0.000741371	0.0382218	Chr4S	S	sdhaf2.S	SDHAF2
XBXL10_1g38784	0.872988	3.61402	0.000743164	0.0382468	Chr8S	S	adar.S	ADAR
XBXL10_1g41370	-1.34751	3.41646	0.000747108	0.0383666	Chr9_10L	L	grap.L	GRAP	*
XBXL10_1g24484	3.87199	-1.49936	0.000748117	0.0383666	Chr5L	L	LOC108717215	ADGRF5
XBXL10_1g38937	0.93719	8.02738	0.000749535	0.038372	Chr9_10L	L	krt19.L	KRT19
XBXL10_1g6204	4.45628	-1.27951	0.000756123	0.038597	Chr2L	L	tmprss2.12.L	TMPRSS2
XBXL10_1g15760	1.91536	2.13191	0.000757856	0.038597	Chr3S	S	LOC108712939	AQP9
XBXL10_1g38701	-0.80489	6.76823	0.000757891	0.038597	Chr8S	S	pex19.S	PEX19
XBXL10_1g6344	-0.771104	4.02214	0.000763169	0.0387713	Chr2L	L	rbm11.L	RBM11
XBXL10_1g38429	2.19106	1.04773	0.00076466	0.0387713	Chr8S	S	LOC108700302	MYH1
XBXL10_1g27887	3.16716	-1.71223	0.000765293	0.0387713	Chr6L	L	dsc3.L	DSC1
XBXL10_1g28691	1.20959	2.80374	0.000770013	0.0389429	Chr6S	S	LOC108719808	VIPR1	*
XBXL10_1g4400	-0.983277	6.89667	0.000778002	0.039279	Chr1S	S	polr2e.S	POLR2E
XBXL10_1g3325	0.92943	5.73537	0.00078683	0.0396562	Chr1L	L	tspan36.L	ENSG00000236907
XBXL10_1g37848	-1.63667	2.04483	0.000789278	0.0397111	Chr8S	S	XB5932841.S	FTX
XBXL10_1g17197	-0.864088	6.1768	0.000792395	0.0397995	Chr3S	S	wdr83os.S	WDR83OS
XBXL10_1g31738	1.95247	7.99909	0.000797882	0.0400063	Chr7L	L	apoc1.L	RBM41
XBXL10_1g1314	0.776713	4.28374	0.000799256	0.0400066	Chr1L	L	cnot6l.L	CNOT6L
XBXL10_1g10048	-0.92498	9.10837	0.000801702	0.0400308	Chr2S	S	znf706l.S	ZNF706
XBXL10_1g17752	2.42195	4.29053	0.000802478	0.0400308	Chr4L	L	f2.L	F2
XBXL10_1g30720	-0.767648	5.94396	0.000805169	0.0400966	Chr7L	L	prxl2a.L	PRXL2A
XBXL10_1g33714	1.14169	1.90296	0.000808679	0.0402029	Chr7S	S	slc6a16.S	SLC6A15
XBXL10_1g18204	-0.878831	7.16776	0.000812633	0.0403309	Chr4L	L	ppp1r14b.L	PPP1R14B
XBXL10_1g3790	4.37965	-2.90174	0.000824742	0.0408067	Chr1S	S	LOC121399278	XKR9
XBXL10_1g2386	-3.30591	-1.0526	0.000825574	0.0408067	Chr1L	L	LOC108696994	IGHV1-69-2
XBXL10_1g31093	-1.29568	9.64841	0.000827334	0.0408067	Chr7L	L	fxyd2.L	TRIM41
XBXL10_1g27453	-3.01029	2.76407	0.000827804	0.0408067	Chr6L	L	LOC108718510	CTNND2
XBXL10_1g4125	1.47339	1.20412	0.000829276	0.0408104	Chr1S	S	XB5957215.S	ASB11
XBXL10_1g12391	2.14169	-0.285675	0.000839415	0.0411976	Chr3L	L	sncb.L	SNCB
XBXL10_1g19375	-0.99282	7.55784	0.000839961	0.0411976	Chr4L	L	hccs.L	HCCS
XBXL10_1g5848	-1.11752	2.85172	0.000845862	0.0413905	Chr1S	S	baat.S	BAAT
XBXL10_1g35910	5.48627	-2.99471	0.000846726	0.0413905	Chr8L	L	begain.L	BEGAIN
XBXL10_1g31778	-1.00713	8.91663	0.000848156	0.0413912	Chr7L	L	prmt1.L	PRMT1
XBXL10_1g38221	-0.838583	7.31119	0.000851881	0.0414337	Chr8S	S	tbcb.S	TBCB
XBXL10_1g40843	-0.804666	7.88183	0.00085286	0.0414337	Chr9_10L	L	sumo3.L	SUMO3
XBXL10_1g21533	1.77478	0.135875	0.000853279	0.0414337	Chr4S	S	erich3.S	ERICH3
XBXL10_1g10584	-0.95964	5.12287	0.000856413	0.0415169	Chr2S	S	mzt1.S	PDIA3
XBXL10_1g11497	3.47082	0.287122	0.000880713	0.0426242	Chr3L	L	XB5891636.L	DOK3
XBXL10_1g15018	-0.783761	6.73816	0.0008889	0.0429493	Chr3S	S	mrps33.S	MRPS33
XBXL10_1g36122	-0.856428	4.12995	0.000896152	0.0432282	Chr8L	L	fam177a1.L	FAM177A1
XBXL10_1g41761	4.55364	-2.78662	0.000898332	0.043262	Chr9_10L	L	xenoxin1.L	MEX3A
XBXL10_1g36935	-0.842625	6.60343	0.000901844	0.043307	Chr8L	L	LOC108699617	UFC1
XBXL10_1g25840	-1.74564	0.993902	0.000902229	0.043307	Chr5S	S	slc2a2.S	SLC2A2
XBXL10_1g19906	2.01886	-0.382556	0.00090687	0.0434584	Chr4L	L	tnnc1.L	TNNC1
XBXL10_1g13033	-0.910738	5.14894	0.000910506	0.0435612	Chr3L	L	ulk3.L	ULK3
XBXL10_1g33337	-0.948927	14.6526	0.000912199	0.0435709	Chr7S	S	fxyd2.S	FXYD2
XBXL10_1g14253	-0.888458	8.3405	0.000913779	0.0435752	Chr3L	L	wdr83os.L	WDR83OS
XBXL10_1g2150	-1.08997	11.0205	0.000922125	0.0439015	Chr1L	L	fbp1.L	FBP1
XBXL10_1g26676	-0.714232	9.67442	0.000925866	0.044008	Chr6L	L	LOC108718674	NDUFB10
XBXL10_1g9564	-1.61653	0.876337	0.000928914	0.0440164	Chr2S	S	ampd1.S	AMPD1
XBXL10_1g33820	4.59659	-1.62477	0.000929054	0.0440164	Chr7S	S	LOC108705380	ZNF292
XBXL10_1g17163	2.32192	-0.410869	0.000931338	0.0440351	Chr3S	S	LOC108703481	ELAVL3
XBXL10_1g15005	2.57988	-1.1223	0.000932506	0.0440351	Chr3S	S	dennd2a.S	DENND2A
XBXL10_1g34289	-0.985218	2.98399	0.000934622	0.0440351	Chr8L	L	tmem250.L	TMEM250
XBXL10_1g9866	-0.858483	6.00804	0.000935474	0.0440351	Chr2S	S	rabif.S	RABIF
XBXL10_1g31148	1.43988	2.44084	0.000938472	0.0441052	Chr7L	L	LOC108696493	ENSG00000253339
XBXL10_1g27982	2.33965	2.11539	0.000940853	0.0441461	Chr6L	L	ttpa.L	TTPA
XBXL10_1g3691	0.9086	3.0689	0.00094644	0.0443176	Chr1S	S	msx1.S	MSX1
XBXL10_1g25008	0.808594	5.38738	0.00094754	0.0443176	Chr5S	S	zfp36l2.S	ZFP36L2
XBXL10_1g2203	-1.32926	2.0525	0.000956078	0.0445424	Chr1L	L	LOC108714860	RNF31
XBXL10_1g5536	0.958737	2.3873	0.000956267	0.0445424	Chr1S	S	LOC108707228	CAST
XBXL10_1g3498	-0.92592	3.3768	0.000958203	0.0445424	Chr1S	S	pcgf1.S	PCGF1
XBXL10_1g15332	3.34144	4.26674	0.00095912	0.0445424	Chr3S	S	sftpc.S	SFTPC
XBXL10_1g42384	1.3964	5.26427	0.000961349	0.0445424	Chr9_10S	S	slc4a1.S	SLC4A1
XBXL10_1g8454	1.12252	2.70121	0.000962794	0.0445424	Chr2L	L	mmp3.L	MMP13
XBXL10_1g30349	2.70397	-0.555963	0.000963191	0.0445424	Chr7L	L	col17a1.L	COL17A1
XBXL10_1g1150	3.84265	-1.8125	0.000964537	0.0445424	Chr1L	L	LOC108710474	NDST3
XBXL10_1g7834	-1.73068	2.24835	0.000966597	0.0445672	Chr2L	L	tex30.L	TEX30
XBXL10_1g40320	0.892113	2.26364	0.000976653	0.0449599	Chr9_10L	L	prkca.L	PRKCA
XBXL10_1g14647	-0.795163	6.2981	0.000985066	0.0452635	Chr3L	L	LOC108711777	EIF4E2
XBXL10_1g36670	-0.78895	6.71614	0.000986346	0.0452635	Chr8L	L	mrpl24.L	MRPL24
XBXL10_1g25969	5.64645	-2.95311	0.000990816	0.0453392	Chr5S	S	zic1.S	ZIC1
XBXL10_1g26903	-0.741055	7.25871	0.000991097	0.0453392	Chr6L	L	pter.L	PTER
XBXL10_1g32414	0.908232	2.85075	0.00099964	0.0455516	Chr7S	S	LOC108697326	CASP2
XBXL10_1g24090	4.6898	-0.698418	0.00100281	0.0455516	Chr5L	L	LOC108717061	NPBWR2
XBXL10_1g1976	-0.841081	11.0332	0.00100326	0.0455516	Chr1L	L	rps6.L	RPS6
XBXL10_1g42079	3.12546	-2.33243	0.00100441	0.0455516	Chr9_10L	L	LOC108703917	NANOGNBP2
XBXL10_1g2953	-1.02797	8.02018	0.00100705	0.0455516	Chr1L	L	hsd17b4.L	HSD17B4
XBXL10_1g22088	-1.09751	6.06801	0.00100858	0.0455516	Chr4S	S	LOC108715797	RAC2
XBXL10_1g15922	0.795398	3.4104	0.00100884	0.0455516	Chr3S	S	neo1.S	NEO1
XBXL10_1g8165	3.04544	0.655927	0.00100919	0.0455516	Chr2L	L	cyp27b1.L	CYP27B1
XBXL10_1g4866	-1.05829	2.58796	0.0010112	0.0455516	Chr1S	S	fam189a2.S	FNDC9
XBXL10_1g39793	-0.757565	9.09057	0.00101132	0.0455516	Chr9_10L	L	ccdc56.L	DAPP1
XBXL10_1g29890	-0.956689	3.21524	0.00101509	0.0456508	Chr6S	S	LOC108719772	LRRC14
XBXL10_1g13165	0.755108	5.56653	0.00102414	0.045987	Chr3L	L	aldh1a2.L	ALDH1A2
XBXL10_1g3887	1.9526	1.10147	0.00102733	0.0460427	Chr1S	S	LOC108704313	DDX60
XBXL10_1g43429	-0.772016	6.75639	0.00103118	0.0460427	Chr9_10S	S	arl5a.S	ARL5A
XBXL10_1g2653	-1.17843	5.55088	0.00103309	0.0460427	Chr1L	L	slc5a1.2.L	SLC5A1
XBXL10_1g36215	-0.868509	5.69799	0.00103366	0.0460427	Chr8L	L	gchfr.L	GCHFR
XBXL10_1g30211	1.1487	1.36753	0.00103666	0.0460427	Chr7L	L	rhobtb1.L	RHOBTB1
XBXL10_1g36899	-0.763013	5.95734	0.00103666	0.0460427	Chr8L	L	LOC108699158	EIF3F
XBXL10_1g24131	2.01108	0.814962	0.00103738	0.0460427	Chr5L	L	LOC121393816	CPB1
XBXL10_1g25775	-0.944839	4.48356	0.00103916	0.0460427	Chr5S	S	meltf.S	MELTF
XBXL10_1g40863	-1.44584	2.06544	0.00103955	0.0460427	Chr9_10L	L	LOC121398237	BRAF
XBXL10_1g25250	-0.883745	7.85713	0.00104218	0.0460894	Chr5S	S	sult6b1.5.S	SULT6B1
XBXL10_1g23384	1.29204	1.7392	0.00104407	0.0461029	Chr5L	L	enpp1.L	ENPP1
XBXL10_1g22751	-0.784352	7.00065	0.00104727	0.0461367	Chr5L	L	glo1.L	GLO1
XBXL10_1g19439	3.71773	-2.31744	0.00104975	0.0461367	Chr4L	L	clca1.1.L	CLCA3P
XBXL10_1g19316	1.44392	1.6558	0.00105183	0.0461367	Chr4L	L	pappa2.L	PAPPA2
XBXL10_1g20632	-0.846123	4.85538	0.00105217	0.0461367	Chr4S	S	ppp1r14b.S	PPP1R14B
XBXL10_1g30477	-2.24317	-0.373188	0.00105272	0.0461367	Chr7L	L	LOC121395725	WTAPP1
XBXL10_1g10574	-0.848375	7.69067	0.00105632	0.0461813	Chr2S	S	uchl3.S	UCHL3
XBXL10_1g6636	1.00516	3.45407	0.0010569	0.0461813	Chr2L	L	LOC108708008	MAP3K15
XBXL10_1g31760	-0.924876	7.11264	0.00106104	0.0462762	Chr7L	L	emc10.L	EMC10
XBXL10_1g8255	-0.980389	5.13604	0.00106224	0.0462762	Chr2L	L	tarbp2.L	TARBP2
XBXL10_1g20055	-0.808669	8.45478	0.00107646	0.0467767	Chr4L	L	LOC108714705	ARPC4
XBXL10_1g43167	-1.16569	2.68685	0.00107693	0.0467767	Chr9_10S	S	tekt3.S	TEKT3
XBXL10_1g34493	-0.722046	9.19457	0.00107863	0.0467811	Chr8L	L	sephs3.L	SEPHS2
XBXL10_1g21686	1.42731	2.05997	0.00108214	0.0468639	Chr4S	S	tal1.S	TAL1
XBXL10_1g40524	-0.974924	5.37807	0.00108818	0.0469873	Chr9_10L	L	tuba1cl.3.L	TUBA1B
XBXL10_1g18256	4.81725	-2.66447	0.00108821	0.0469873	Chr4L	L	gal.1.L	GAL
XBXL10_1g7453	-0.907383	4.97961	0.00109175	0.047071	Chr2L	L	rad51d.L	RAD51D	*
XBXL10_1g2371	-1.28613	3.92951	0.00109609	0.0471257	Chr1L	L	LOC108714907	EGFR
XBXL10_1g38898	-0.839393	8.63212	0.00109625	0.0471257	Chr9_10L	L	mlx.L	MLX
XBXL10_1g8094	1.58445	2.06608	0.00109942	0.0471929	Chr2L	L	rdh7.2.L	RDH16
XBXL10_1g34756	-0.934309	9.83819	0.00110938	0.0473561	Chr8L	L	LOC108698272	CASP3
XBXL10_1g43444	1.25944	1.05057	0.00111008	0.0473561	Chr9_10S	S	galnt5.S	GALNT5
XBXL10_1g33639	-0.734884	5.54357	0.0011112	0.0473561	Chr7S	S	atg12.S	ATG12
XBXL10_1g29504	0.978441	2.86528	0.00111155	0.0473561	Chr6S	S	cdh2.S	CDH2
XBXL10_1g2778	-3.21836	-0.780389	0.0011129	0.0473561	Chr1L	L	LOC108716396	TMEM132B
XBXL10_1g38173	2.62675	-1.96728	0.00111295	0.0473561	Chr8S	S	vgll1.S	VGLL1
XBXL10_1g23499	4.51925	-2.81633	0.00111754	0.0474823	Chr5L	L	nr2e1.L	NR2E1
XBXL10_1g28389	-0.871357	4.49291	0.00112003	0.0475194	Chr6L	L	pycr3.L	PYCR3
XBXL10_1g32624	-0.850718	11.4523	0.00112545	0.0476798	Chr7S	S	atp5mk.S	ATP5MK
XBXL10_1g12098	2.47576	-1.1236	0.00113022	0.0478006	Chr3L	L	pitx1.L	PITX1
XBXL10_1g31242	-0.781332	4.88099	0.00113157	0.0478006	Chr7L	L	slc35e2b.L	SLC35E2B
XBXL10_1g18487	-0.755267	8.51773	0.0011382	0.0480112	Chr4L	L	nutf2.L	NUTF2
XBXL10_1g32260	-0.898523	6.46794	0.00114332	0.0481578	Chr7L	L	mrto4.L	MRTO4
XBXL10_1g35814	-0.791085	9.03158	0.00114689	0.0482386	Chr8L	L	glrx5.L	GLRX5
XBXL10_1g34719	-1.02437	5.58205	0.00116254	0.0488267	Chr8L	L	renbp.L	RENBP
XBXL10_1g27317	-0.796386	6.51861	0.00116421	0.0488267	Chr6L	L	slc6a19.L	SLC6A19
XBXL10_1g39919	4.07949	-2.65781	0.00116934	0.0489716	Chr9_10L	L	arhgap40.L	ARHGAP40
XBXL10_1g15611	-0.903109	6.67645	0.00118673	0.0496286	Chr3S	S	mrps11.S	MRPS11
XBXL10_1g40020	0.690485	4.67501	0.0011916	0.0497175	Chr9_10L	L	ndrg3.L	NDRG3
XBXL10_1g18929	4.7969	-2.15571	0.00119316	0.0497175	Chr4L	L	calb2.L	CALB2
XBXL10_1g35637	-0.841579	8.13364	0.00119396	0.0497175	Chr8L	L	psmd8.L	PSMD8
XBXL10_1g15021	-0.784436	7.45588	0.00119836	0.0497664	Chr3S	S	LOC108706056	CA10
XBXL10_1g31261	1.72857	1.86092	0.00119853	0.0497664	Chr7L	L	mxra8.L	MXRA8
XBXL10_1g13214	-0.927868	6.97899	0.00120787	0.0500828	Chr3L	L	dut.L	DUT
XBXL10_1g39399	1.19459	2.74805	0.00121715	0.050396	Chr9_10L	L	LOC108702031	OGFR
XBXL10_1g17451	-0.759332	4.74696	0.0012258	0.0506825	Chr3S	S	naa38.S	NAA38
XBXL10_1g42972	-1.02128	9.52196	0.00123078	0.0507941	Chr9_10S	S	ahcy.S	AHCY
XBXL10_1g30521	-0.799846	8.42131	0.00123197	0.0507941	Chr7L	L	cox5b.2.L	COX5BP1
XBXL10_1g13023	0.848124	7.66552	0.00123419	0.0508139	Chr3L	L	anxa2.L	ANXA2
XBXL10_1g43495	4.25736	-2.95147	0.00124388	0.0511409	Chr9_10S	S	gad1.1.S	GAD1
XBXL10_1g12664	-0.802149	4.44203	0.00124757	0.0512162	Chr3L	L	znf277.L	ZNF277
XBXL10_1g9740	0.949116	4.86817	0.00125081	0.0512162	Chr2S	S	foxp4.S	FOXP4
XBXL10_1g26736	1.1987	1.58935	0.00125097	0.0512162	Chr6L	L	vipr1.L	VIPR1
XBXL10_1g12497	-1.04623	3.61446	0.00126879	0.0518054	Chr3L	L	rassf9.L	DPP10-AS2
XBXL10_1g39807	-3.25378	6.89311	0.00126891	0.0518054	Chr9_10L	L	g6pc1.1.L	G6PC1
XBXL10_1g2497	-1.92202	2.14307	0.00127429	0.0519215	Chr1L	L	castor1.L	CASTOR1
XBXL10_1g43022	-1.41807	1.78143	0.00127756	0.0519215	Chr9_10S	S	LOC108702797	RAB37	*
XBXL10_1g17902	0.737208	5.94921	0.00128248	0.0519215	Chr4L	L	ifitm3.L	CRISPLD2
XBXL10_1g13866	1.13472	2.85617	0.00128371	0.0519215	Chr3L	L	lrrc8e.L	LRRC8C
XBXL10_1g2248	-1.01959	4.07355	0.00128397	0.0519215	Chr1L	L	slc7a7.L	SLC7A7
XBXL10_1g42365	-0.946137	10.5694	0.0012843	0.0519215	Chr9_10S	S	phb.S	PHB1
XBXL10_1g37065	4.08759	-2.36811	0.00128537	0.0519215	Chr8L	L	LOC108699492	KCNJ9
XBXL10_1g1549	-0.828433	10.3091	0.00128596	0.0519215	Chr1L	L	rps15.L	RPS15
XBXL10_1g42502	1.38902	0.402503	0.00128906	0.0519387	Chr9_10S	S	pard6b.S	PARD6B
XBXL10_1g21588	2.54657	-1.40465	0.00128994	0.0519387	Chr4S	S	LOC108715540	CASP7	*
XBXL10_1g19441	-0.995458	4.69702	0.00129432	0.0520434	Chr4L	L	ankrd45.L	ANKRD45
XBXL10_1g28875	3.49701	-2.674	0.00130036	0.0522144	Chr6S	S	calcr.S	CALCR
XBXL10_1g43923	5.13733	-2.45476	0.00130391	0.052285	Chr9_10S	S	LOC108702428	MCHR1
XBXL10_1g37929	-2.07348	-0.128372	0.00130956	0.0524024	Chr8S	S	LOC121397580	CNNM2
XBXL10_1g5593	-0.980612	8.3857	0.00131042	0.0524024	Chr1S	S	btf3.S	BTF3
XBXL10_1g35925	1.10824	1.64556	0.00131284	0.0524134	Chr8L	L	rcor1.L	RCOR1
XBXL10_1g21962	-0.844855	6.93125	0.00131428	0.0524134	Chr4S	S	rbx1.S	RBX1
XBmRNA83514	0.861033	6.19752	0.00132504	0.0527051	MT	–	12S rRNA (mito)	12S rRNA (mito)
XBXL10_1g7478	-0.846258	3.02429	0.0013252	0.0527051	Chr2L	L	rph3al.L	RPH3AL
XBXL10_1g27740	-0.846147	7.13339	0.00132763	0.0527301	Chr6L	L	timm21.L	TIMM21
XBXL10_1g7284	-0.974852	4.51212	0.00133054	0.0527737	Chr2L	L	zc3h12a.L	ZC3H12B
XBXL10_1g24123	4.30798	-2.55429	0.00133514	0.0528847	Chr5L	L	zic4.L	ZIC4
XBXL10_1g29395	1.61095	0.928325	0.00134637	0.0531737	Chr6S	S	kcng2.S	KCNG1
XBXL10_1g23273	0.944314	3.44922	0.001348	0.0531737	Chr5L	L	nid1.L	NID1
XBXL10_1g2491	-1.15082	3.1696	0.0013484	0.0531737	Chr1L	L	LOC108715337	DBF4
XBXL10_1g1464	-0.92374	3.69744	0.00134972	0.0531737	Chr1L	L	aptx.L	APTX
XBXL10_1g24730	1.19956	1.28372	0.00135681	0.0533812	Chr5L	L	gtf3c2.L	GTF3C2
XBXL10_1g850	2.07291	-0.0532626	0.00136295	0.0534748	Chr1L	L	slc7a2.1.L	SLC7A2
XBXL10_1g4190	-1.39425	5.52141	0.00136373	0.0534748	Chr1S	S	ccng2.S	CCNG2
XBXL10_1g26082	-1.57412	3.25745	0.00136468	0.0534748	Chr5S	S	ubxn7.S	UBXN7
XBXL10_1g33823	1.00326	3.53688	0.00137213	0.053678	Chr7S	S	gbp6.L	GBP2
XBXL10_1g22855	-1.434	1.86847	0.00137354	0.053678	Chr5L	L	LOC108716579	CLCN5
XBXL10_1g20713	-0.809788	9.36658	0.0013765	0.0537222	Chr4S	S	fau.S	FAU
XBXL10_1g31304	-0.936683	6.43756	0.00138198	0.0538375	Chr7L	L	c1orf50.L	C1orf50
XBXL10_1g33655	-0.700168	6.7808	0.00138314	0.0538375	Chr7S	S	pafah1b3.S	PAFAH1B3
XBXL10_1g2674	1.41777	3.81601	0.00138722	0.0539246	Chr1L	L	LOC108716035	GSTT2B
XBXL10_1g44433	-1.28001	5.70517	0.00139598	0.0541929	Chr9_10S	S	nmral1.S	NMRAL2P
XBXL10_1g43638	-1.65138	1.93619	0.00140003	0.0542316	Chr9_10S	S	cd28.S	ZNF587
XBXL10_1g29557	-0.759392	10.6943	0.00140088	0.0542316	Chr6S	S	rps20.S	RPS20
XBXL10_1g30714	3.32772	-0.738536	0.00140254	0.0542316	Chr7L	L	LOC121395414	COL25A1
XBXL10_1g17597	1.89917	0.157963	0.00140796	0.0543694	Chr4L	L	LOC108713706	GRK5
XBXL10_1g36708	0.95413	6.09767	0.00142524	0.0549025	Chr8L	L	ca14.L	CA14
XBXL10_1g640	1.41396	3.38082	0.00142553	0.0549025	Chr1L	L	hgfac.L	HGFAC
XBXL10_1g34211	-0.884976	6.74188	0.00143016	0.0550085	Chr8L	L	mrpl41.L	MRPL41
XBXL10_1g10799	3.75222	-2.28898	0.00143688	0.0551943	Chr2S	S	galnt6.2.S	GALNT6
XBXL10_1g20967	1.30986	0.637003	0.00145114	0.055651	Chr4S	S	LOC108715264	ALX4
XBXL10_1g40798	0.814362	4.69868	0.00145369	0.055651	Chr9_10L	L	ackr3.L	ACKR3
XBXL10_1g13078	-0.803847	7.78457	0.00145448	0.055651	Chr3L	L	mrpl18.L	KRIT1
XBXL10_1g13351	2.05855	-0.262613	0.00145775	0.0556576	Chr3L	L	LOC108711464	NTRK3
XBXL10_1g22680	-1.48344	1.02432	0.00145846	0.0556576	Chr5L	L	dnah14.L	DNAH14
XBXL10_1g1245	-1.47482	1.13713	0.00146456	0.0558175	Chr1L	L	jchain.L	JCHAIN
XBXL10_1g40776	-0.75046	4.42915	0.00146817	0.0558239	Chr9_10L	L	ybey.L	YBEY
XBXL10_1g5539	-0.691773	6.78009	0.00147082	0.0558239	Chr1S	S	glrx.S	TRDN-AS1
XBXL10_1g40957	-1.16867	7.8948	0.00147349	0.0558239	Chr9_10L	L	slc40a1.L	SLC40A1
XBXL10_1g16381	-1.69904	1.25785	0.00147605	0.0558239	Chr3S	S	LOC108713216	TBC1D1
XBXL10_1g3630	-0.812912	5.61186	0.00147726	0.0558239	Chr1S	S	maea.S	MAEA
XBXL10_1g6631	-0.720626	7.15254	0.00148217	0.0558239	Chr2L	L	sat1.L	SAT1
XBXL10_1g23166	-0.771948	5.12494	0.00148246	0.0558239	Chr5L	L	sult6b1.1.L	SULT6B1
XBXL10_1g41390	-0.789003	12.6367	0.00148369	0.0558239	Chr9_10L	L	rps2.L	RPS2
XBXL10_1g30636	-2.14755	0.103854	0.00148585	0.0558239	Chr7L	L	synpo2l.L	SYNPO2L
XBXL10_1g24051	-0.7896	3.75666	0.00148589	0.0558239	Chr5L	L	slc66a1l.L	SLC66A1L
XBXL10_1g41671	2.02815	0.326624	0.00148717	0.0558239	Chr9_10L	L	LOC108701960	KIF13A
XBXL10_1g9021	-0.814885	7.24794	0.00148942	0.0558239	Chr2S	S	LOC108709182	TIMM22
XBXL10_1g9206	-0.973377	2.91945	0.00148955	0.0558239	Chr2S	S	LOC108709263	PALS1
XBXL10_1g1127	2.6247	-1.19052	0.00149305	0.0558834	Chr1L	L	egf.L	EGF
XBXL10_1g24939	-0.850114	5.2863	0.0014965	0.0559409	Chr5S	S	cnih4.S	CNIH4
XBXL10_1g32615	-0.805921	6.12735	0.0015052	0.0561791	Chr7S	S	stn1.S	STN1
XBXL10_1g29026	-1.08107	5.01293	0.00150672	0.0561791	Chr6S	S	cmtm7.S	CMTM7
XBXL10_1g34615	1.33123	2.19983	0.00150887	0.0561875	Chr8L	L	crb2.L	CRB2
XBXL10_1g11390	4.14582	-2.98425	0.00153845	0.0572163	Chr3L	L	LOC121401119	RBM42
XBXL10_1g31731	-0.889733	3.90768	0.00154292	0.0572654	Chr7L	L	ceacam19lz.L	CLEC18B
XBXL10_1g39144	1.03201	3.93017	0.00154391	0.0572654	Chr9_10L	L	LOC108700827	FZD2
XBXL10_1g40848	-0.835576	5.46709	0.00154565	0.0572654	Chr9_10L	L	dbr1.L	DBR1
XBXL10_1g35047	3.76537	-2.80403	0.00155362	0.057399	Chr8L	L	LOC108698897	FIP1L1
XBXL10_1g3271	-0.892428	6.76282	0.00155393	0.057399	Chr1L	L	agxt2.L	AGXT2
XBXL10_1g28709	5.90084	-2.8119	0.00155514	0.057399	Chr6S	S	LOC108719814	FCN2	*
XBXL10_1g3712	2.40241	-0.291299	0.00156217	0.0575857	Chr1S	S	fgfbp1.S	LINC02143
XBXL10_1g39223	0.857876	3.21599	0.00157534	0.0579979	Chr9_10L	L	MGC82392	DCAF7
XBXL10_1g31674	-2.05616	4.49786	0.00157774	0.0580132	Chr7L	L	cd79a.L	CD79A
XBXL10_1g28680	-1.07061	3.223	0.00158166	0.0580841	Chr6S	S	guk1.S	GUK1
XBXL10_1g4357	3.97128	-2.71922	0.00158863	0.0581877	Chr1S	S	rorb.2.S	RORB
XBXL10_1g4367	-0.80337	7.91291	0.00158932	0.0581877	Chr1S	S	ap1m1.S	AP1M1
XBXL10_1g28392	-0.78289	3.69452	0.00159045	0.0581877	Chr6L	L	XB22062350.L	TMEM101
XBXL10_1g3262	3.41064	-1.76672	0.00160704	0.0585369	Chr1L	L	slc1a3.L	SLC1A3
XBXL10_1g15064	2.5039	-0.650711	0.00160727	0.0585369	Chr3S	S	usp18.S	USP18
XBXL10_1g8853	-0.803679	4.29712	0.00160778	0.0585369	Chr2L	L	rsph1.L	RSPH1
XBXL10_1g38294	-0.75563	8.61592	0.001608	0.0585369	Chr8S	S	csnk2b.S	CSNK2B
XBXL10_1g19356	1.71623	1.99782	0.00161766	0.0587824	Chr4L	L	qsox1.L	QSOX2
XBXL10_1g29616	-0.76504	11.0187	0.00161877	0.0587824	Chr6S	S	LOC108695345	RPL7
XBXL10_1g10546	-1.46735	2.46752	0.00162659	0.058993	Chr2S	S	LOC108709757	ABCC4
XBXL10_1g19758	-0.971659	7.52594	0.00163917	0.0593757	Chr4L	L	rac2.L	RAC2
XBXL10_1g6374	-1.17175	5.42919	0.00164355	0.0594442	Chr2L	L	asb9.L	ASB9
XBXL10_1g35702	-0.792676	6.03996	0.0016469	0.0594442	Chr8L	L	fcf1.L	FCF1
XBXL10_1g15558	1.61986	-0.295533	0.00164716	0.0594442	Chr3S	S	igdcc4.S	IGDCC4
XBXL10_1g17545	-4.2025	-2.15501	0.00165121	0.0595169	Chr3S	S	LOC108703443	DCTN5
XBXL10_1g19873	-1.24516	4.01813	0.00165677	0.059571	Chr4L	L	acy1.2.L	ACY1
XBXL10_1g2528	5.22465	-2.38101	0.00165679	0.059571	Chr1L	L	tbx5.L	TBX5
XBXL10_1g32199	-1.20234	5.99622	0.00166137	0.0596192	Chr7L	L	tyrobp.L	ENSG00000272402
XBXL10_1g41706	-0.717225	6.92333	0.00166429	0.0596192	Chr9_10L	L	MGC79752.L	TGOLN2
XBXL10_1g27446	-0.727707	8.83642	0.00166477	0.0596192	Chr6L	L	cmbl.L	CMBL
XBXL10_1g40363	0.926402	2.59232	0.00166839	0.0596192	Chr9_10L	L	trim25.L	TRIM25
XBXL10_1g32707	-0.964852	7.2917	0.00166988	0.0596192	Chr7S	S	LOC108697440	AMOTL2
XBXL10_1g4041	1.45912	3.93864	0.00167036	0.0596192	Chr1S	S	cfi.S	CFI
XBXL10_1g22570	1.04185	1.69688	0.00167642	0.0597623	Chr5L	L	prepl.L	PREPL
XBXL10_1g44409	3.55376	-1.89994	0.00168712	0.0600044	Chr9_10S	S	LOC121398931	SLC22A18AS
XBXL10_1g13237	-0.776236	5.43936	0.00168731	0.0600044	Chr3L	L	selenow2.L	ENSG00000289691
XBXL10_1g33095	-1.2331	3.506	0.00168941	0.060006	Chr7S	S	fbxo2.S	FBXO2
XBXL10_1g35769	-0.768315	10.6433	0.00169165	0.0600125	Chr8L	L	LOC108698710	CALM1
XBXL10_1g38561	5.70479	-2.07757	0.00169843	0.0601802	Chr8S	S	LOC121397641	BCHE
XBXL10_1g22571	-1.29687	3.54474	0.00170076	0.0601897	Chr5L	L	slc3a1.L	SLC3A1
XBXL10_1g38378	0.856636	5.0131	0.00170654	0.0603213	Chr8S	S	ehd2.S	EHD2
XBXL10_1g19766	2.83356	-1.18601	0.00171123	0.0603533	Chr4L	L	csf2rb.L	CELF1
XBXL10_1g21997	-0.912071	4.84421	0.00171335	0.0603533	Chr4S	S	uck2.S	UCK2
XBXL10_1g5347	-1.13556	10.0016	0.00171556	0.0603533	Chr1S	S	ubc.S	UBC
XBXL10_1g24761	1.65155	2.05943	0.00171579	0.0603533	Chr5L	L	LOC108717285	IPO9	*
XBXL10_1g37801	0.987067	2.14749	0.00171853	0.0603533	Chr8S	S	olfml2a.S	OLFML2A
XBXL10_1g14962	0.839528	3.32003	0.00171984	0.0603533	Chr3S	S	ppfibp1.S	PPFIBP1
XBXL10_1g28849	-0.801865	10.4212	0.00173229	0.0607173	Chr6S	S	sri.S	SRI
XBXL10_1g18222	0.978478	2.14832	0.00174496	0.06102	Chr4L	L	zfta.L	ZFTA
XBXL10_1g11544	-0.866262	3.44022	0.0017451	0.06102	Chr3L	L	borcs5.L	BORCS5
XBXL10_1g35802	4.43862	-2.84678	0.00175445	0.0612735	Chr8L	L	serpina3m.L	SERPINB2
XBXL10_1g36071	-5.98613	-2.17764	0.00176746	0.0616545	Chr8L	L	LOC121397138	MLIP-AS1
XBXL10_1g9765	0.758479	4.03765	0.0017819	0.062084	Chr2S	S	strip1.S	STRIP1
XBXL10_1g20558	-1.27042	5.12054	0.00178819	0.0622009	Chr4S	S	LOC121393148	ENSG00000289850
XBXL10_1g2551	-1.21343	3.68737	0.00178951	0.0622009	Chr1L	L	kctd10.L	KCTD10
XBXL10_1g31071	-2.68481	1.20357	0.00179779	0.0624144	Chr7L	L	cxcr5.L	CXCR1
XBXL10_1g41004	-0.72681	9.79107	0.00181068	0.0627361	Chr9_10L	L	arpc1b.L	ARPC1B
XBXL10_1g931	2.95751	-0.351643	0.00181135	0.0627361	Chr1L	L	anxa10.L	ANXA10
XBXL10_1g4573	-0.912673	3.40979	0.0018166	0.0628231	Chr1S	S	sdsl.S	SDSL
XBXL10_1g12336	-0.764233	10.2446	0.00181883	0.0628231	Chr3L	L	rpl26.L	RPL26L1
XBXL10_1g4454	3.18699	0.336375	0.00182031	0.0628231	Chr1S	S	LOC108704680	DYNAP
XBXL10_1g21292	-1.81723	0.951299	0.00183369	0.0631479	Chr4S	S	LOC121393244	ZFHX3
XBXL10_1g25249	1.28308	1.28266	0.00183404	0.0631479	Chr5S	S	shprh.S	SHPRH
XBXL10_1g4890	-1.00019	5.59842	0.00185474	0.0637849	Chr1S	S	ostf1.S	OSTF1
XBXL10_1g27781	-0.862342	5.00052	0.00185733	0.0637849	Chr6L	L	LOC108719192	ELOC
XBXL10_1g39015	-0.840162	9.16533	0.00186166	0.0637849	Chr9_10L	L	LOC108700787	RPL23
XBXL10_1g43371	-1.19156	3.30843	0.00186233	0.0637849	Chr9_10S	S	prkag3.S	PRKAG3
XBXL10_1g44379	-0.79532	6.92129	0.00186345	0.0637849	Chr9_10S	S	LOC108704190	PITPNA
XBXL10_1g8092	-0.769378	9.01013	0.00186856	0.0638161	Chr2L	L	naca.L	NACA
XBXL10_1g39152	1.41047	5.6636	0.00186873	0.0638161	Chr9_10L	L	slc4a1.L	SLC4A1
XBXL10_1g12489	1.67279	1.7225	0.00187525	0.0639	Chr3L	L	acss3.L	ACSS3
XBXL10_1g19733	1.0591	3.50954	0.00187555	0.0639	Chr4L	L	tmem184b.L	TMEM184B
XBXL10_1g34459	0.868414	2.67967	0.0018787	0.0639327	Chr8L	L	lrrc8a.L	LRRC8A
XBXL10_1g1755	-0.850064	9.7154	0.00189686	0.0644757	Chr1L	L	isyna1.L	ISYNA1
XBXL10_1g13348	-0.837608	6.51076	0.0019011	0.0645446	Chr3L	L	mrps11.L	MRPS11
XBXL10_1g36174	-0.854873	6.51935	0.00190752	0.0646875	Chr8L	L	dtd2.L	DTD2
XBXL10_1g23478	0.747809	5.22035	0.0019128	0.0647764	Chr5L	L	slc16a10.L	SLC16A10
XBXL10_1g1325	-1.3849	6.00771	0.00191526	0.0647764	Chr1L	L	slc26a1.L	SLC26A2
XBXL10_1g15193	-0.818163	8.76723	0.00191679	0.0647764	Chr3S	S	ube2b.S	UBE2B
XBXL10_1g14251	-0.792908	4.21896	0.00193088	0.0651772	Chr3L	L	dhps.L	DHPS
XBXL10_1g22396	-0.959638	3.66065	0.00193336	0.0651856	Chr4S	S	LOC121393393	ABHD6
XBXL10_1g19563	-1.00754	3.91588	0.00193694	0.0652242	Chr4L	L	rasd2.L	RASD2
XBXL10_1g17913	0.644358	4.71201	0.00194107	0.0652242	Chr4L	L	cd81.L	CD81
XBXL10_1g15313	1.28614	3.46804	0.0019445	0.0652242	Chr3S	S	ank1.S	ANK1
XBXL10_1g4678	-0.809373	4.51285	0.00194601	0.0652242	Chr1S	S	nr2c2ap.S	NR2C2AP
XBXL10_1g32111	0.781934	5.44781	0.00194767	0.0652242	Chr7L	L	XB5760648.L	TMEM184B
XBXL10_1g25853	-1.03292	5.37094	0.00194789	0.0652242	Chr5S	S	LOC108705376	LRRC31	*
XBXL10_1g43867	-0.847211	4.97004	0.00195898	0.0653816	Chr9_10S	S	c7orf50.S	C7orf50
XBXL10_1g40416	4.56991	-2.35338	0.00196086	0.0653816	Chr9_10L	L	LOC108701252	ENSG00000279801
XBXL10_1g6194	3.8491	-2.466	0.00196342	0.0653816	Chr2L	L	tmprss2.2.L	TMPRSS2
XBXL10_1g1749	-1.09516	10.1071	0.00196459	0.0653816	Chr1L	L	prss57.L	KLK14
XBXL10_1g4935	-0.808633	4.89582	0.00196567	0.0653816	Chr1S	S	prxl2c.S	PRXL2C
XBXL10_1g35692	-1.0734	5.57994	0.00196672	0.0653816	Chr8L	L	entpd5.L	ENTPD5
XBXL10_1g39779	3.89759	-2.74746	0.00196825	0.0653816	Chr9_10L	L	enpp7.L	ENPP7
XBXL10_1g33965	2.21282	0.193796	0.0019805	0.0656713	Chr7S	S	XB5897453.S	FCGBP
XBXL10_1g13816	-0.719785	9.78223	0.00198146	0.0656713	Chr3L	L	pet100.L	ENSG00000283390
XBXL10_1g28684	1.0514	3.58721	0.00200856	0.0663223	Chr6S	S	cyp8b1.1.S	CYP8B1
XBXL10_1g38964	-1.20364	5.77992	0.00201115	0.0663223	Chr9_10L	L	igfbp4.L	IGFBP4
XBXL10_1g12277	0.803011	3.23407	0.00201137	0.0663223	Chr3L	L	kif3a.L	KIF3A
XBXL10_1g41352	-1.1469	3.61833	0.00201218	0.0663223	Chr9_10L	L	slc5a11.L	SLC5A11
XBXL10_1g43265	-0.706823	4.23729	0.00201291	0.0663223	Chr9_10S	S	tmem37.S	TMEM37
XBXL10_1g42697	2.33704	0.262984	0.00201617	0.0663223	Chr9_10S	S	LOC108702687	NUP160
XBXL10_1g35409	-0.828451	3.80386	0.00201698	0.0663223	Chr8L	L	LOC108698547	RGL2
XBXL10_1g24102	-1.78141	0.533675	0.00202246	0.0664275	Chr5L	L	LOC121393810	ENSG00000231424
XBXL10_1g21150	-0.839071	7.08714	0.00202987	0.0665503	Chr4S	S	MGC147117.S	PLET1
XBXL10_1g43297	-0.920818	4.46052	0.00203189	0.0665503	Chr9_10S	S	slc15a2.S	SLC15A2
XBXL10_1g9257	-0.730753	9.09759	0.00203303	0.0665503	Chr2S	S	ndufb4.S	NDUFB4P1
XBXL10_1g8195	-0.762778	8.65204	0.00203873	0.0666625	Chr2L	L	mettl7a.2.L	METTL7A
XBXL10_1g21916	-0.801185	7.8543	0.00204293	0.0667249	Chr4S	S	snu13.S	SNU13
XBXL10_1g4177	-1.52943	1.41484	0.0020489	0.0668454	Chr1S	S	cxcl11.S	MORF4L2
XBXL10_1g21773	-1.19049	4.50367	0.00205313	0.0669087	Chr4S	S	npl.S	NPL
XBXL10_1g6922	-0.82795	5.23829	0.00206335	0.0671417	Chr2L	L	tmem222.L	TMEM222
XBXL10_1g19580	-0.751216	10.4756	0.00206487	0.0671417	Chr4L	L	rpsa.L	RPSA
XBXL10_1g21673	-0.733572	4.06687	0.00208307	0.0676582	Chr4S	S	nsun4.S	NSUN4
XBXL10_1g7877	1.0677	6.07488	0.0020921	0.0677166	Chr2L	L	dct.L	DCT
XBXL10_1g22362	-0.733125	6.24551	0.00209646	0.0677166	Chr4S	S	thoc7.S	THOC7
XBXL10_1g37106	-1.30291	1.4294	0.00209684	0.0677166	Chr8S	S	g2e3.S	G2E3
XBXL10_1g3982	-0.753228	9.07812	0.00209769	0.0677166	Chr1S	S	LOC108706683	ENSG00000256146
XBXL10_1g18028	-0.827322	6.33505	0.00209986	0.0677166	Chr4L	L	polr2l.1.L	POLR2L
XBXL10_1g10042	-0.769613	7.83281	0.0021005	0.0677166	Chr2S	S	psmb2.S	PSMB2
XBXL10_1g36759	-1.23843	4.90413	0.00210223	0.0677166	Chr8L	L	LOC108699405	TAS2R1
XBXL10_1g26703	-1.06047	6.65748	0.0021034	0.0677166	Chr6L	L	LOC108718460	STK35
XBXL10_1g8391	-0.852564	7.74594	0.00210782	0.0677841	Chr2L	L	hmgb1.L	HMGB1
XBXL10_1g11405	-0.708196	4.61635	0.00212011	0.0680606	Chr3L	L	mcat.L	MCAT
XBXL10_1g25604	-0.732429	10.6013	0.00212541	0.0680606	Chr5S	S	cox7a2.S	COX7A2
XBXL10_1g12670	-1.37011	2.27602	0.00212722	0.0680606	Chr3L	L	gpr85.L	GPR85
XBXL10_1g15145	3.00993	-0.328707	0.00212837	0.0680606	Chr3S	S	LOC108712601	OR51A3P
XBXL10_1g29007	-0.798576	11.0438	0.00212983	0.0680606	Chr6S	S	rpl15.S	RPL15
XBXL10_1g19130	-1.08429	3.70192	0.00213077	0.0680606	Chr4L	L	dph2.L	DPH2
XBXL10_1g2817	4.13347	-2.98692	0.0021334	0.0680606	Chr1L	L	LOC121395056	USP17L12
XBXL10_1g43618	-0.804214	5.24488	0.00213604	0.0680606	Chr9_10S	S	rab5d.S	RAB5B
XBXL10_1g36392	3.1277	-1.92669	0.00213737	0.0680606	Chr8L	L	LOC121397178	ENSG00000260918
XBXL10_1g3213	-0.745248	6.74503	0.00214577	0.0682536	Chr1L	L	mocs2.L	MOCS2
XBXL10_1g5123	-0.767471	4.50269	0.00215661	0.0685239	Chr1S	S	zmat5.S	ZMAT5
XBXL10_1g27790	0.922976	2.81881	0.00217727	0.0690767	Chr6L	L	twsg1.L	TWSG1
XBXL10_1g44432	-0.80661	6.57461	0.00217873	0.0690767	Chr9_10S	S	hmox2.S	HMOX2
XBXL10_1g15142	-0.737353	6.39828	0.00218112	0.0690776	Chr3S	S	ergic2.S	ERGIC2
XBXL10_1g1765	-0.836395	4.14455	0.00219475	0.0694338	Chr1L	L	klhl26.L	KLHL26
XBXL10_1g24120	-1.81237	0.653323	0.00220267	0.0696091	Chr5L	L	LOC108717074	PLSCR1
XBXL10_1g24467	0.925648	2.15508	0.00222312	0.0701796	Chr5L	L	itsn2.L	ITSN2
XBXL10_1g42142	-1.13803	1.94755	0.00223437	0.0704435	Chr9_10L	L	LOC121397868	NMRAL2P
XBXL10_1g16159	-0.738725	5.55349	0.00223656	0.0704435	Chr3S	S	ing3.S	ING3
XBXL10_1g1953	-0.835208	9.52655	0.00223958	0.0704435	Chr1L	L	txn.L	ROBO2
XBXL10_1g7908	-0.78467	8.08153	0.00224177	0.0704435	Chr2L	L	uchl3.L	UCHL3
XBXL10_1g19602	-0.993031	4.47738	0.00224551	0.0704435	Chr4L	L	xpnpep3.L	XPNPEP3
XBXL10_1g18809	0.871532	4.25076	0.00224594	0.0704435	Chr4L	L	slc7a5.L	SLC7A5
XBXL10_1g5225	4.35965	-2.90186	0.00225112	0.0705302	Chr1S	S	LOC121399481	RPSAP50
XBXL10_1g35970	-0.933343	3.60766	0.00225658	0.0706257	Chr8L	L	btbd6.L	BTBD6
XBXL10_1g23886	3.2395	-1.04911	0.00226008	0.0706594	Chr5L	L	sst.1.L	SST	*
XBXL10_1g2846	-0.86239	3.95513	0.00226745	0.0707772	Chr1L	L	rnf34.L	RNF34
XBXL10_1g897	0.86889	3.33713	0.00227064	0.0707772	Chr1L	L	wwc2.L	WWC2
XBXL10_1g32572	3.64587	-2.34185	0.00227241	0.0707772	Chr7S	S	LOC108697180	TCERG1L
XBXL10_1g35207	-0.942649	2.88262	0.00227353	0.0707772	Chr8L	L	sash3.L	SASH3
XBXL10_1g43329	-1.04301	3.74507	0.00227809	0.0708438	Chr9_10S	S	krt18.3.S	KRT18
XBXL10_1g4114	-0.865709	5.59097	0.00228247	0.0709046	Chr1S	S	metap1.S	METAP1
XBXL10_1g41279	1.18988	1.49186	0.00229603	0.0711202	Chr9_10L	L	MGC145260.L	SGIP1
XBXL10_1g34218	-0.872774	3.27477	0.00229654	0.0711202	Chr8L	L	LOC108706083	SEMA3F
XBXL10_1g18828	1.8832	5.05461	0.00229825	0.0711202	Chr4L	L	LOC108714107	CES5A
XBXL10_1g20734	3.0993	4.74668	0.00229914	0.0711202	Chr4S	S	LOC121393158	MUC2
XBXL10_1g22810	0.693894	4.51863	0.00230533	0.0712151	Chr5L	L	capn11.L	CAPN1
XBXL10_1g11911	-0.733792	8.78004	0.00230708	0.0712151	Chr3L	L	skp1.L	ENSG00000272772
XBXL10_1g23247	-1.49282	0.34808	0.00231621	0.0712805	Chr5L	L	LOC108716727	ENSG00000236065
XBXL10_1g14232	-0.743387	7.97168	0.00231737	0.0712805	Chr3L	L	tmem205.L	SEC24B
XBXL10_1g26372	0.687553	4.51425	0.00232074	0.0712805	Chr5S	S	tmem214.S	TMEM214
XBXL10_1g27584	-0.76316	8.99417	0.00232429	0.0712805	Chr6L	L	eci2.L	ECI2
XBXL10_1g13564	1.40984	2.23928	0.00232541	0.0712805	Chr3L	L	nt5dc4.L	NT5C2	*
XBXL10_1g14635	1.24327	1.25602	0.00232728	0.0712805	Chr3L	L	LOC108711770	PARP12
XBXL10_1g28653	0.986833	1.7902	0.00232873	0.0712805	Chr6S	S	scap.S	SCAP
XBXL10_1g41029	1.42254	8.21977	0.00232943	0.0712805	Chr9_10L	L	LOC108701509	HBZ	*
XBXL10_1g1879	-0.690819	4.99524	0.00233115	0.0712805	Chr1L	L	dda1	DDA1
XBXL10_1g42167	0.921765	4.30716	0.0023423	0.0715466	Chr9_10S	S	cavin1.S	CAVIN1
XBXL10_1g21108	-0.763317	8.65544	0.00234478	0.0715476	Chr4S	S	ntf2	NUTF2
XBXL10_1g32627	0.826919	3.02651	0.00234859	0.071589	Chr7S	S	nt5c2.S	NT5C2
XBXL10_1g7963	1.84675	2.91506	0.00235358	0.0716664	Chr2L	L	cpb2.L	CPB2	*
XBXL10_1g44341	2.48796	-1.15069	0.00236361	0.0718969	Chr9_10S	S	trim7.L	BTNL8
XBXL10_1g30076	-0.698901	8.44614	0.0023686	0.0719738	Chr7L	L	prdx3.L	PRDX3
XBXL10_1g13155	1.28854	1.00116	0.0023724	0.0720147	Chr3L	L	myo1e.1.L	MYO1E
XBXL10_1g30528	-0.744314	7.10717	0.00237506	0.0720204	Chr7L	L	bloc1s2.L	BLOC1S2
XBXL10_1g43741	-0.70868	7.84966	0.00238579	0.0722709	Chr9_10S	S	arpc1b.S	ARPC1B
XBXL10_1g36023	-1.4542	1.10672	0.0023902	0.0723296	Chr8L	L	slc35f4.L	SLC35F4
XBXL10_1g8082	0.819036	3.97998	0.00239268	0.0723298	Chr2L	L	rbms2.L	RBMS2
XBXL10_1g28909	3.73736	-2.50524	0.00240215	0.0724697	Chr6S	S	dgkb.S	DGKB
XBXL10_1g21860	-1.29649	1.28207	0.00240227	0.0724697	Chr4S	S	rgs4.S	RGS4
XBXL10_1g13253	1.11951	4.33258	0.00240855	0.0725842	Chr3L	L	bnc1.L	BNC1
XBXL10_1g40770	-1.38037	2.01138	0.00241696	0.0727026	Chr9_10L	L	LOC108701405	SLC19A1
XBXL10_1g26053	-1.33697	3.1858	0.00241745	0.0727026	Chr5S	S	LOC108717591	RPL9P30
XBXL10_1g18690	-0.855541	6.12361	0.00242296	0.0727933	Chr4L	L	urah.L	ZFP30
XBXL10_1g7986	0.942649	2.00202	0.00242671	0.0728311	Chr2L	L	nckap5l.L	NCKAP5L
XBXL10_1g19399	-0.727732	4.67476	0.00243316	0.0729499	Chr4L	L	dipk1a.L	DIPK1A
XBXL10_1g1909	0.944463	2.72653	0.00243776	0.0730131	Chr1L	L	gna11.L	GNA11
XBXL10_1g42820	3.53171	0.405599	0.00244125	0.0730426	Chr9_10S	S	enpp7.S	ENPP7
XBXL10_1g36710	1.40837	0.430699	0.00244466	0.0730698	Chr8L	L	LOC108699399	KIRREL1
XBXL10_1g30972	0.81422	3.93206	0.00245604	0.0733349	Chr7L	L	tmem45b.L	TMEM45B
XBXL10_1g19488	-0.832134	4.02729	0.00246157	0.0733837	Chr4L	L	s1pr1.L	S1PR1
XBXL10_1g26143	3.04535	-1.64653	0.00246269	0.0733837	Chr5S	S	LOC108718228	MYT1L
XBXL10_1g36094	1.51752	3.3299	0.00246673	0.0734292	Chr8L	L	sptb.L	SPTB
XBXL10_1g15395	4.32318	-0.995142	0.00247106	0.073462	Chr3S	S	gck.S	GCK
XBXL10_1g11025	-1.06472	3.51017	0.00247286	0.073462	Chr2S	S	mmp13.S	MMP3
XBXL10_1g27440	-0.812965	4.43429	0.00248197	0.0736577	Chr6L	L	pigm.L	PIGM
XBXL10_1g32833	2.78205	0.819447	0.00248721	0.0737384	Chr7S	S	LOC108697209	PDF
XBXL10_1g28455	1.026	2.31772	0.00249002	0.0737469	Chr6L	L	LOC108718625	ENSG00000261238
XBXL10_1g39009	2.0398	0.917788	0.00249886	0.0739339	Chr9_10L	L	LOC108700789	PLXDC1
XBXL10_1g8821	-0.768197	8.09101	0.00250165	0.0739417	Chr2L	L	tmem126a.L	ENSG00000270218
XBXL10_1g1117	1.57084	0.983869	0.00254586	0.0747306	Chr1L	L	LOC108710147	COL25A1
XBXL10_1g7642	1.80989	0.29957	0.0025465	0.0747306	Chr2L	L	omg.L	OMG
XBXL10_1g15685	1.50566	3.46465	0.00254743	0.0747306	Chr3S	S	bnc1.S	BNC1
XBXL10_1g44041	4.34228	-1.59447	0.00255107	0.0747306	Chr9_10S	S	LOC108703229	TRNT1
XBXL10_1g43353	1.36108	1.3896	0.00255112	0.0747306	Chr9_10S	S	atg9a.S	ATG9A
XBXL10_1g22415	-0.830862	4.17542	0.00255215	0.0747306	Chr4S	S	rpp14.S	STRN
XBXL10_1g4182	0.877763	2.98207	0.00255232	0.0747306	Chr1S	S	scarb2.S	SCARB2
XBXL10_1g36153	1.01287	2.26726	0.00255295	0.0747306	Chr8L	L	dph6.L	DPH6
XBXL10_1g21052	0.93263	2.49286	0.00255827	0.0747306	Chr4S	S	LOC108715307	PDE3B
XBXL10_1g12868	0.86631	4.32469	0.00256166	0.0747306	Chr3L	L	LOC108711235	PODXL
XBXL10_1g27643	-0.716409	6.2046	0.00256361	0.0747306	Chr6L	L	sirt5.L	SIRT5
XBXL10_1g6497	0.730628	4.00859	0.00256395	0.0747306	Chr2L	L	flot2.L	FLOT2
XBXL10_1g23927	-1.11351	3.43524	0.00256436	0.0747306	Chr5L	L	meltf.L	MELTF
XBXL10_1g39891	0.92069	2.24964	0.00256589	0.0747306	Chr9_10L	L	tti1.L	TTI1
XBXL10_1g30194	-5.85985	-2.26359	0.00256669	0.0747306	Chr7L	L	LOC108695739	ASAH2
XBXL10_1g32323	1.11391	1.28131	0.00257439	0.0748801	Chr7L	L	znf362.L	ZNF362
XBXL10_1g14718	2.51371	-0.677517	0.00258025	0.074976	Chr3L	L	cldn15.1.L	CLDN15
XBXL10_1g13517	-0.996854	8.46267	0.00258435	0.0750206	Chr3L	L	pcna.L	PCNA
XBXL10_1g28749	-0.806944	4.87449	0.00259121	0.0751451	Chr6S	S	klf6.S	KLF6
XBXL10_1g35978	3.23913	-1.03544	0.00259622	0.0752159	Chr8L	L	LOC108698814	CCDC170
XBXL10_1g25725	-0.836746	3.28713	0.00259919	0.0752272	Chr5S	S	cldn1.S	CLDN1
XBXL10_1g4289	-1.28683	2.44038	0.00261161	0.0755121	Chr1S	S	LOC108706796	MFSD12
XBXL10_1g29166	-0.798759	6.35166	0.00262153	0.0757238	Chr6S	S	ino80c.S	INO80C
XBXL10_1g31506	0.79269	3.68175	0.00262881	0.0758163	Chr7L	L	lig1.L	LIG1
XBXL10_1g27290	-0.93315	3.80978	0.00263308	0.0758163	Chr6L	L	LOC108718975	EXOSC7
XBXL10_1g40340	-1.16529	4.8317	0.0026334	0.0758163	Chr9_10L	L	LOC108701212	SHQ1
XBXL10_1g30347	-1.15286	5.00144	0.00263697	0.0758163	Chr7L	L	LOC108696140	GSTO1
XBXL10_1g20809	-0.704104	6.37304	0.0026377	0.0758163	Chr4S	S	LOC108715206	MOB2
XBXL10_1g3343	-0.721911	7.05959	0.00264265	0.0758841	Chr1L	L	c18orf32.L	C18orf32
XBXL10_1g24935	-1.01021	4.21488	0.0026478	0.0759574	Chr5S	S	LOC121394156	TAS2R3
XBXL10_1g32515	1.16553	1.26813	0.00265921	0.0762097	Chr7S	S	LOC108697176	ANK3
XBXL10_1g23801	0.884155	2.67682	0.00266758	0.0763748	Chr5L	L	dvl3.L	DVL3
XBXL10_1g36321	-3.00569	-0.990484	0.00267441	0.0764955	Chr8L	L	LOC121397396	U2
XBXL10_1g12108	-2.33597	-0.293684	0.00269633	0.0770103	Chr3L	L	LOC108710847	LGR5
XBXL10_1g16210	3.95591	-2.72228	0.00269768	0.0770103	Chr3S	S	slc38a4.S	SLC38A4
XBXL10_1g41430	-1.01109	5.82986	0.00270417	0.0771203	Chr9_10L	L	pemt.L	PEMT
XBXL10_1g20792	1.11447	2.85825	0.00270786	0.0771432	Chr4S	S	pkp3.S	PKP3
XBXL10_1g10938	-0.736943	5.88086	0.0027111	0.0771432	Chr2S	S	alg5.S	ALG5
XBXL10_1g38678	4.29085	-2.525	0.00271289	0.0771432	Chr8S	S	LOC121397574	TCF4
XBXL10_1g5235	0.757279	3.83972	0.0027406	0.0777023	Chr1S	S	sppl3.S	SPPL3
XBXL10_1g20735	2.89819	5.38351	0.00274306	0.0777023	Chr4S	S	XB5761341.S	MUC2
XBXL10_1g422	-0.702668	6.70481	0.00274522	0.0777023	Chr1L	L	glod5.L	GLOD5
XBXL10_1g43627	-0.770655	5.7293	0.00274689	0.0777023	Chr9_10S	S	LOC108702286	UBE2G2
XBXL10_1g25987	1.05086	1.80633	0.0027473	0.0777023	Chr5S	S	epha4.S	EPHA4
XBXL10_1g2945	-0.704883	7.54734	0.00275101	0.0777023	Chr1L	L	snx2.L	SNX2
XBXL10_1g7684	0.739471	3.80712	0.00275269	0.0777023	Chr2L	L	gk.L	GK
XBXL10_1g34629	-1.23127	1.78273	0.00275382	0.0777023	Chr8L	L	wdr38.L	WDR38
XBXL10_1g22189	1.30013	1.86789	0.00277656	0.0780847	Chr4S	S	itih4.S	ITIH3
XBXL10_1g40878	1.45021	1.34402	0.00277801	0.0780847	Chr9_10L	L	LOC108701447	AOX1
XBXL10_1g1775	1.08976	1.21835	0.00278149	0.0780847	Chr1L	L	tdrd7.L	TDRD7
XBXL10_1g1551	-0.823428	4.95856	0.00278172	0.0780847	Chr1L	L	gamt.L	GAMT
XBXL10_1g33938	3.8205	-2.27712	0.0027831	0.0780847	Chr7S	S	LOC108705702	ENSG00000236252
XBXL10_1g6967	-0.943963	5.70953	0.0027834	0.0780847	Chr2L	L	pafah2.L	PAFAH2
XBXL10_1g44155	3.09458	-2.34871	0.00278925	0.0781739	Chr9_10S	S	LOC108702444	ZNF33B
XBXL10_1g24995	0.831911	2.17822	0.00280311	0.0784331	Chr5S	S	ubr2.S	UBR2
XBXL10_1g1016	0.654748	4.86355	0.00280594	0.0784331	Chr1L	L	smad1.L	SMAD1
XBXL10_1g10565	1.22648	1.72468	0.00280655	0.0784331	Chr2S	S	ednrb.S	EDNRB
XBXL10_1g34336	1.79117	-0.531151	0.00281617	0.0786267	Chr8L	L	slc2a8.L	SLC2A8
XBXL10_1g33584	0.915102	2.1989	0.00281916	0.0786353	Chr7S	S	LOC108697723	NPM1P35
XBXL10_1g12517	4.40811	-2.46854	0.00282987	0.0788587	Chr3L	L	plekhg7.L	PLEKHG7
XBXL10_1g28096	-0.66632	7.09773	0.00284624	0.079102	Chr6L	L	tpd52.L	TPD52
XBXL10_1g6814	0.662367	5.95415	0.00284911	0.079102	Chr2L	L	csde1.L	CSDE1
XBXL10_1g38892	-0.82392	4.01948	0.002851	0.079102	Chr9_10L	L	tbc1d20.1.L	TBC1D20
XBXL10_1g23448	-0.757386	7.01198	0.00285205	0.079102	Chr5L	L	rwdd1.L	RWDD1
XBXL10_1g18655	-0.798801	5.70744	0.00285337	0.079102	Chr4L	L	aprt.L	NUP88
XBXL10_1g8049	-0.795707	4.57771	0.00285646	0.079102	Chr2L	L	rnf41.L	RNF41
XBXL10_1g40703	0.646536	4.22605	0.00285754	0.079102	Chr9_10L	L	cdca7.L	CDCA7
XBXL10_1g35437	-0.723191	4.84886	0.00286232	0.0791592	Chr8L	L	agpat1.L	AGPAT1
XBXL10_1g13037	1.93139	1.69327	0.00286804	0.0791753	Chr3L	L	cyp1a1.L	CYP1A1
XBXL10_1g34689	2.13815	1.41682	0.00287039	0.0791753	Chr8L	L	LOC108698244	MYH4
XBXL10_1g30495	2.48585	-0.0832354	0.00287103	0.0791753	Chr7L	L	ifit1b.L	OR4A9P
XBXL10_1g27737	-0.83884	8.94882	0.00287448	0.0791959	Chr6L	L	cyb5a.L	CYB5A
XBXL10_1g24990	0.713431	4.24375	0.00288917	0.0794026	Chr5S	S	slc30a1.S	SLC30A1
XBXL10_1g25559	-0.798518	5.27894	0.0028897	0.0794026	Chr5S	S	rars2.S	RARS2
XBXL10_1g18555	4.63228	-2.3668	0.00289013	0.0794026	Chr4L	L	LOC108714002	FNDC1-AS1
XBXL10_1g29418	1.28553	1.90891	0.0028932	0.0794122	Chr6S	S	cbln2.S	CBLN2
XBXL10_1g31196	-0.763616	4.09542	0.00289696	0.0794409	Chr7L	L	LOC108696519	BAZ2B
XBXL10_1g39905	3.15142	-2.51022	0.0029	0.0794487	Chr9_10L	L	tgif2.L	TGIF2
XBXL10_1g33009	-0.895983	5.00265	0.00290268	0.0794487	Chr7S	S	tmem254l.S	LINC00706
XBXL10_1g7350	2.18924	-0.614988	0.00290794	0.0794563	Chr2L	L	LOC108708261	GJB5
XBXL10_1g37924	-1.35108	1.20902	0.00290907	0.0794563	Chr8S	S	LOC121397625	XIAP
XBXL10_1g30629	-0.76921	3.70574	0.00291111	0.0794563	Chr7L	L	nfkb2.L	NFKB2
XBXL10_1g5260	0.976284	2.35598	0.0029261	0.0797907	Chr1S	S	ggt5.S	GGT5
XBXL10_1g28704	-0.845486	4.06384	0.00293654	0.0800008	Chr6S	S	myd88.S	MYD88
XBXL10_1g36154	-1.28851	1.1624	0.00294015	0.0800245	Chr8L	L	znf770.L	ZNF770
XBXL10_1g16015	-0.755434	5.96988	0.00296382	0.0805767	Chr3S	S	LOC121402177	SPTBN1
XBXL10_1g32681	-0.716921	6.5504	0.00296595	0.0805767	Chr7S	S	pgam1.S	PGAM1
XBXL10_1g19889	-0.865176	8.07322	0.0029794	0.0807802	Chr4L	L	arhgdib.L	ARHGDIB
XBXL10_1g3655	0.736174	3.8347	0.00298017	0.0807802	Chr1S	S	add1.S	ADD1
XBXL10_1g8801	3.76709	-2.84154	0.00298173	0.0807802	Chr2L	L	klhl35.L	KLHL35
XBXL10_1g34385	-1.01982	2.69919	0.0029911	0.0809591	Chr8L	L	spaca9.L	SPACA9
XBXL10_1g37507	0.921601	2.83941	0.00299796	0.0809652	Chr8S	S	entpd2.S	ENTPD2
XBXL10_1g40875	-0.787064	6.74001	0.00300164	0.0809652	Chr9_10L	L	maip1.L	MAIP1
XBXL10_1g25345	1.94061	-0.0502921	0.00300336	0.0809652	Chr5S	S	map7.S	MAP7
XBXL10_1g38393	-0.733954	7.53566	0.00300352	0.0809652	Chr8S	S	arf6.S	ARF6
XBXL10_1g2910	-0.701958	5.60945	0.00300518	0.0809652	Chr1L	L	dusp18.L	DUSP21
XBXL10_1g32286	0.90417	7.29042	0.00302104	0.0813177	Chr7L	L	clcnkb.L	CLCNKA
XBXL10_1g13740	4.83345	-2.63345	0.00302769	0.0814216	Chr3L	L	LOC108711632	ZNF84	*
XBXL10_1g25771	3.05343	6.61511	0.00304081	0.0816994	Chr5S	S	fetub.S	PLD1
XBXL10_1g41482	-1.03186	8.22275	0.00305659	0.0819936	Chr9_10L	L	slc5a2.L	SLC5A2
XBXL10_1g10477	3.14633	-0.821593	0.00305737	0.0819936	Chr2S	S	atp4b.S	ATP1B1
XBXL10_1g11112	2.95932	-2.58358	0.00306597	0.082149	Chr2S	S	LOC108710022	GRM5
XBXL10_1g34133	-0.658315	6.04176	0.00307232	0.0822436	Chr8L	L	ssna1.L	SSNA1
XBXL10_1g33967	-0.940649	4.76034	0.0031044	0.0830264	Chr7S	S	tyrobp.S	ENSG00000279668
XBXL10_1g8649	-0.799943	7.25491	0.00310767	0.0830377	Chr2L	L	taf10.L	TAF10
XBXL10_1g8208	2.90199	-1.41538	0.00311883	0.08326	Chr2L	L	arl11l.1.L	ARF5
XBXL10_1g12991	0.735347	2.82901	0.00312188	0.0832653	Chr3L	L	vps13c.L	VPS13C
XBXL10_1g38422	0.822435	3.93437	0.0031283	0.0833011	Chr8S	S	LOC447781	COMT
XBXL10_1g18651	-0.904503	5.14471	0.00312892	0.0833011	Chr4L	L	ctu2	CTU2
XBXL10_1g10804	-0.759414	4.48731	0.00314137	0.083375	Chr2S	S	LOC496010	METTL7A
XBXL10_1g15115	0.787764	3.1342	0.00314369	0.083375	Chr3S	S	LOC443642	CALD1
XBXL10_1g16173	-1.11051	2.86975	0.0031453	0.083375	Chr3S	S	LOC108713110	TFEC
XBXL10_1g19578	-0.732298	6.34176	0.00314644	0.083375	Chr4L	L	fmc1.L	FMC1
XBXL10_1g30396	1.18504	1.13082	0.00314766	0.083375	Chr7L	L	mfsd13a.L	MFSD13A
XBXL10_1g11302	1.35758	1.4627	0.00314881	0.083375	Chr2S	S	trim39l.1.S	TRIM65
XBXL10_1g28521	2.94669	-1.8566	0.00315336	0.0834198	Chr6S	S	LOC108695552	TRIM11
XBXL10_1g33885	1.99696	0.267533	0.00315741	0.0834514	Chr7S	S	LOC108705485	RIMBP2
XBXL10_1g26195	0.845518	3.85998	0.00316482	0.0835397	Chr5S	S	mycn.S	MYCN
XBXL10_1g10236	3.21755	-2.10553	0.00316646	0.0835397	Chr2S	S	srrm3.S	SRRM3
XBXL10_1g6310	-0.705489	10.2939	0.00319563	0.0842332	Chr2L	L	atp5pf.L	ATP5PF
XBXL10_1g11301	1.10804	2.78772	0.00320171	0.0842809	Chr2S	S	LOC108710093	DLG2
XBXL10_1g10932	0.90088	2.11849	0.00320359	0.0842809	Chr2S	S	frem2.S	FREM2
XBXL10_1g35897	-1.44367	0.818306	0.00320609	0.0842809	Chr8L	L	trim9.L	TRIM9
XBXL10_1g27332	-1.57895	0.48749	0.00320912	0.0842848	Chr6L	L	spata48.L	SPATA48
XBXL10_1g13854	2.61015	-2.02462	0.00323819	0.0849222	Chr3L	L	LOC121401622	SLC10A3
XBXL10_1g11583	-1.22535	1.04965	0.00324072	0.0849222	Chr3L	L	LOC121401005	PPM1L
XBXL10_1g7560	-1.06415	4.1553	0.0032421	0.0849222	Chr2L	L	psph.L	PSPH
XBXL10_1g26117	4.15141	-2.99009	0.0032459	0.0849455	Chr5S	S	cldn18.S	CLDN18
XBXL10_1g28955	0.80528	2.42809	0.00325687	0.0851563	Chr6S	S	nfe2l3.S	NFE2L3P1
XBXL10_1g6913	-1.03361	6.64695	0.00326891	0.0853095	Chr2L	L	msra.2.L	MSRA
XBXL10_1g1475	0.683502	4.85209	0.00326925	0.0853095	Chr1L	L	bmp3.L	BMP3
XBXL10_1g10505	5.5418	-2.96172	0.00327148	0.0853095	Chr2S	S	LOC108708968	LIG4
XBXL10_1g24938	0.721399	3.67847	0.00327886	0.0854256	Chr5S	S	wdr26.S	WDR26
XBXL10_1g19207	-0.762202	10.8279	0.00331646	0.0863283	Chr4L	L	uqcrh.L	UQCRH
XBXL10_1g28169	-0.768159	4.29396	0.00332149	0.0863671	Chr6L	L	cibar1.L	CIBAR1
XBXL10_1g14205	-0.747257	7.54145	0.00332687	0.0863671	Chr3L	L	elof1.S	ELOF1
XBXL10_1g15353	1.08188	3.06733	0.00332924	0.0863671	Chr3S	S	LOC108712710	ADRB1
XBXL10_1g1791	3.29763	-2.80029	0.00332977	0.0863671	Chr1L	L	LOC108713377	SHOC1
XBXL10_1g15383	-0.819778	6.33473	0.00334355	0.0866315	Chr3S	S	tcim.S	TCIM
XBXL10_1g31544	-0.726612	9.24037	0.00334589	0.0866315	Chr7L	L	ndufa3.L	NDUFA3P1
XBmRNA83526	0.970903	5.67137	0.00336452	0.0870368	MT	–	tRNA-Ser (mito)	tRNA-Ser (mito)
XBXL10_1g35618	-0.991404	7.79001	0.00338268	0.0872031	Chr8L	L	exosc5.L	EME1
XBXL10_1g31694	-1.07595	3.94371	0.00338287	0.0872031	Chr7L	L	LOC108696707	ECM1P1
XBXL10_1g8075	1.32804	1.42026	0.00338342	0.0872031	Chr2L	L	stat2.L	STAT2
XBXL10_1g27708	-4.15363	-1.61281	0.00338604	0.0872031	Chr6L	L	LOC108719158	CTXN3
XBXL10_1g19849	-0.757717	5.56511	0.00338865	0.0872031	Chr4L	L	tusc2.L	TUSC2
XBXL10_1g29991	-4.03411	0.804475	0.00338885	0.0872031	Chr7L	L	LOC121395800	ENSG00000260144
XBXL10_1g19198	0.758026	5.64757	0.00339498	0.0872681	Chr4L	L	pik3r3.L	PIK3R3
XBXL10_1g35565	3.10936	-1.71221	0.00339734	0.0872681	Chr8L	L	dpf1.L	DPF1
XBXL10_1g33123	-1.36412	1.92682	0.00341131	0.0875501	Chr7S	S	LOC108697224	OPCML
XBXL10_1g15185	1.98942	-1.09659	0.00341678	0.0876006	Chr3S	S	LOC108712611	ENSG00000289738
XBXL10_1g28274	-0.778992	7.6749	0.00342273	0.0876006	Chr6L	L	derl1.L	DERL1
XBXL10_1g10470	-0.86781	11.7847	0.0034234	0.0876006	Chr2S	S	jade3.S	JADE3
XBXL10_1g19956	-0.748611	8.04823	0.00342772	0.0876006	Chr4L	L	lsm3.L	LSM3
XBXL10_1g21558	-0.749983	4.8915	0.00342957	0.0876006	Chr4S	S	dynlt5.S	DYNLT5
XBXL10_1g12963	-5.54466	-2.47933	0.00343253	0.0876006	Chr3L	L	LOC108711279	SLC13A4
XBXL10_1g3724	-1.284	1.22967	0.00343426	0.0876006	Chr1S	S	LOC108706551	KCNIP4
XBXL10_1g44448	0.702845	11.7116	0.00343816	0.0876235	MT	–	COX2 (mito)	COX2 (mito)
XBXL10_1g20165	4.06229	-2.62784	0.0034433	0.0876783	Chr4L	L	LOC108704036	SLC6A1
XBXL10_1g17700	1.98824	-1.04611	0.00345797	0.0879752	Chr4L	L	lrrc4c.L	LRRC4C
XBXL10_1g19030	2.11214	0.0169802	0.00348421	0.088533	Chr4L	L	erich3.L	ERICH3
XBXL10_1g6055	2.08168	0.578716	0.00348596	0.088533	Chr2L	L	hao2.L	HAO2
XBXL10_1g2782	-0.783108	4.7133	0.00349226	0.0886162	Chr1L	L	bri3bp.L	BRI3BP
XBXL10_1g34373	-0.816609	3.18776	0.00349692	0.0886288	Chr8L	L	LOC121396868	RTTN
XBXL10_1g42708	-0.692801	7.09026	0.00350023	0.0886288	Chr9_10S	S	bcl2l1.S	BCL2L1
XBXL10_1g6916	-0.780655	3.50675	0.00350186	0.0886288	Chr2L	L	med18.L	MED18
XBXL10_1g1845	2.35253	-0.857969	0.00351821	0.0889657	Chr1L	L	LOC108713403	B3GNT6
XBXL10_1g7634	-0.977361	8.97087	0.00352406	0.0890365	Chr2L	L	c1qbp.L	C1QBP
XBXL10_1g32977	4.15953	-2.98728	0.00352791	0.0890569	Chr7S	S	LOC121396009	WASHC2A
XBXL10_1g4725	-0.731536	6.47785	0.00354798	0.0893797	Chr1S	S	smim7.S	SMIM7
XBXL10_1g19604	-0.691677	9.5131	0.00354829	0.0893797	Chr4L	L	rbx1.L	RBX1
XBXL10_1g28170	0.812103	3.17786	0.00354987	0.0893797	Chr6L	L	esrp1.L	ESRP1
XBXL10_1g15149	-0.712189	4.8312	0.00355516	0.0894224	Chr3S	S	rhno1.S	FAM102A
XBXL10_1g41234	4.00373	-2.6904	0.00355768	0.0894224	Chr9_10L	L	pdilt.L	PDILT
XBXL10_1g17204	-0.760508	5.30303	0.00357247	0.0897168	Chr3S	S	clpp.S	CLPP
XBXL10_1g3875	-1.03338	2.18908	0.00358126	0.0898604	Chr1S	S	sap30.S	SAP30
XBXL10_1g1126	-0.97044	2.89184	0.00358614	0.0898719	Chr1L	L	LOC108710167	ELOVL6
XBXL10_1g35712	-1.52092	0.354751	0.00358787	0.0898719	Chr8L	L	batf.L	BATF
XBXL10_1g18596	-0.842899	5.61935	0.00360436	0.0901231	Chr4L	L	tradd.L	COLGALT1
XBXL10_1g9415	0.887064	2.06787	0.00360473	0.0901231	Chr2S	S	bclaf3.S	BCLAF3
XBXL10_1g7406	-0.885815	7.42548	0.00360714	0.0901231	Chr2L	L	ptrh2.L	PTRH2
XBXL10_1g13234	0.928054	2.61075	0.00362012	0.0903701	Chr3L	L	sppl2a.L	SPPL2A
XBXL10_1g8068	-0.677539	7.42796	0.00363328	0.0906211	Chr2L	L	sarnp.L	SARNP
XBXL10_1g7428	0.951823	4.66242	0.00363666	0.0906282	Chr2L	L	aldh3a2.L	ALDH3A2
XBXL10_1g35892	-0.984844	3.53707	0.00364327	0.0906552	Chr8L	L	gng2.L	GNG2
XBXL10_1g32166	0.808174	3.18084	0.00364395	0.0906552	Chr7L	L	fxyd1.L	FXYD1
XBXL10_1g36581	0.646427	3.98452	0.00366123	0.0910076	Chr8L	L	LOC108699362	NR2F1
XBXL10_1g2132	-0.958702	4.10819	0.00367705	0.0913234	Chr1L	L	c15orf40.L	C15orf40
XBXL10_1g1759	-0.639728	6.54722	0.00370252	0.0918168	Chr1L	L	fkbp8.L	FKBP8
XBXL10_1g26927	-0.707532	4.54871	0.0037032	0.0918168	Chr6L	L	pttg1ip2.L	PTTG1IP
XBXL10_1g5112	2.35342	3.38425	0.00371894	0.092129	Chr1S	S	sec14l3.S	SEC14L2
XBXL10_1g24353	-0.688915	5.21367	0.00372344	0.0921623	Chr5L	L	eipr1.L	EIPR1
XBXL10_1g33653	0.862885	2.82668	0.00373804	0.0924454	Chr7S	S	erf.S	ERF
XBXL10_1g30579	3.83107	-2.79155	0.00375635	0.0928197	Chr7L	L	LOC121395392	EIF5A2P1
XBXL10_1g3892	0.775607	2.36479	0.00377639	0.0931156	Chr1S	S	cpe.S	CPE
XBXL10_1g32587	-0.747236	7.83807	0.00377685	0.0931156	Chr7S	S	bccip.S	BCCIP
XBXL10_1g13437	1.78448	-0.34231	0.00377788	0.0931156	Chr3L	L	pias1.L	PIAS1
XBXL10_1g24015	-0.985802	3.58933	0.0037871	0.093264	Chr5L	L	bche.L	BCHE
XBXL10_1g23268	-5.9429	-2.18717	0.00379553	0.0933281	Chr5L	L	LOC108716742	ENSG00000291258
XBXL10_1g5583	-0.702761	5.6709	0.00379608	0.0933281	Chr1S	S	LOC108707252	AIG1
XBXL10_1g19547	-0.769252	3.24419	0.00379966	0.0933376	Chr4L	L	desi1.L	DESI1
XBXL10_1g1894	-0.878448	2.98438	0.00381323	0.0935922	Chr1L	L	tmem221.L	PRDM15
XBXL10_1g21948	-0.945066	2.80501	0.00382618	0.0938312	Chr4S	S	hmox1.S	HMOX1
XBXL10_1g14168	-0.942122	3.36143	0.00383037	0.0938553	Chr3L	L	LOC108710164	B3GNT4
XBXL10_1g11191	1.09414	4.33878	0.0038378	0.0939586	Chr2S	S	serpinh1.S	SERPINH1
XBXL10_1g43658	-0.650393	6.35287	0.00384309	0.0940093	Chr9_10S	S	maip1.S	MAIP1
XBXL10_1g34391	0.992702	1.6893	0.00385504	0.0942135	Chr8L	L	setx.L	SETX
XBXL10_1g33604	-0.920976	3.92121	0.00385788	0.0942135	Chr7S	S	mpv17l.S	MPV17L
XBXL10_1g24158	-0.938624	2.99727	0.00386267	0.0942189	Chr5L	L	awat1.L	MOGAT3
XBXL10_1g35811	1.74527	0.560861	0.00386671	0.0942189	Chr8L	L	clmn.L	CLMN
XBXL10_1g9781	1.31658	2.20196	0.00386777	0.0942189	Chr2S	S	rnpep.S	RNPEP
XBXL10_1g6422	-1.2333	2.17679	0.0038784	0.0943991	Chr2L	L	LOC108707940	ENSG00000286797
XBXL10_1g8339	-0.702348	6.38314	0.00388895	0.094518	Chr2L	L	vps36.L	VPS36
XBXL10_1g36020	-0.668686	7.05812	0.00388975	0.094518	Chr8L	L	actr10.L	ACTR10
XBXL10_1g43996	-0.868809	2.42903	0.00389617	0.0945285	Chr9_10S	S	lcmt1.S	LCMT1
XBXL10_1g37171	-0.664768	5.34674	0.00390097	0.0945285	Chr8S	S	ptgr2.S	PTGR2
XBXL10_1g24399	1.89609	-0.561409	0.00390401	0.0945285	Chr5L	L	LOC121393840	CASP4LP
XBXL10_1g23415	-1.20607	3.37931	0.00390678	0.0945285	Chr5L	L	gja1.L	GJA1
XBXL10_1g17562	-0.779374	6.55981	0.00391249	0.0945285	Chr3S	S	LOC108703581	RWDD1
XBXL10_1g6516	-0.803352	7.86256	0.00391278	0.0945285	Chr2L	L	sdf2.L	SDF2
XBXL10_1g13149	1.35229	0.509989	0.0039158	0.0945285	Chr3L	L	thsd4.L	THSD4
XBXL10_1g24132	-0.887645	5.84342	0.00391887	0.0945285	Chr5L	L	gyg1.L	GYG1
XBXL10_1g19065	-1.15498	6.19735	0.00391929	0.0945285	Chr4L	L	ak4.L	AK4
XBXL10_1g20675	-0.974936	5.00694	0.00393313	0.0947842	Chr4S	S	slc25a45.S	SLC25A45
XBXL10_1g33905	4.23845	-2.95739	0.00394633	0.0950239	Chr7S	S	LOC108697060	SEC24A
XBXL10_1g4	-0.728488	7.82852	0.00395009	0.0950362	Chr1L	L	mrps26.L	LNPEP
XBXL10_1g18875	-2.43032	0.565573	0.00395566	0.0950919	Chr4L	L	mcoln2.L	MCOLN2
XBXL10_1g41412	4.47848	-2.8106	0.0039688	0.0953294	Chr9_10L	L	LOC108701676	TBL3
XBXL10_1g17569	1.16119	0.915838	0.0039922	0.0957846	Chr3S	S	tp53.S	TP53
XBXL10_1g15969	3.46396	-2.30805	0.0039943	0.0957846	Chr3S	S	mapk8ip2.S	MAPK8IP2
XBXL10_1g18834	-0.763046	6.29058	0.00400573	0.095942	Chr4L	L	ss18l2.L	SS18L2
XBXL10_1g2874	1.18821	1.01412	0.00400743	0.095942	Chr1L	L	LOC108716941	TRAFD1
XBXL10_1g17796	0.809508	3.31685	0.00401565	0.0960526	Chr4L	L	large2.L	LARGE1
XBXL10_1g30902	-0.748673	7.00321	0.00401862	0.0960526	Chr7L	L	srm.L	SRM
XBXL10_1g9026	-0.826234	9.35984	0.00402494	0.096125	Chr2S	S	ubb.S	UBC
XBXL10_1g37574	4.33428	-2.91147	0.00404013	0.096323	Chr8S	S	LOC108699917	TRAF1
XBXL10_1g28445	1.32599	1.41682	0.00404151	0.096323	Chr6L	L	fam83h.L	FAM83H
XBXL10_1g21664	0.831252	4.30555	0.00404311	0.096323	Chr4S	S	pik3r3.S	PIK3R3
XBXL10_1g1571	-0.665383	10.5569	0.00404848	0.0963724	Chr1L	L	gpx4.L	GPX4
XBXL10_1g12353	-0.893151	5.7153	0.0040652	0.0966915	Chr3L	L	hrh2.L	HRH2
XBXL10_1g43252	-1.36471	2.43828	0.00407126	0.0967569	Chr9_10S	S	lypd1.S	LYPD1
XBXL10_1g25471	-0.697828	8.62518	0.00407696	0.0968138	Chr5S	S	rps12.S	RPS12
XBXL10_1g21863	0.716546	4.62586	0.00408028	0.0968139	Chr4S	S	pbx1.S	PBX1
XBXL10_1g16058	-0.67846	5.34042	0.00409874	0.0971707	Chr3S	S	fam107b.S	FAM107B
XBXL10_1g8489	-0.659673	6.74945	0.00410197	0.0971707	Chr2L	L	fdx1.L	FDX1
XBXL10_1g25711	-4.2968	-2.1112	0.00411315	0.097344	Chr5S	S	LOC121394111	PRKCQ
XBXL10_1g43109	-0.791837	2.85706	0.00411804	0.097344	Chr9_10S	S	mettl23.S	METTL23
XBXL10_1g8256	1.81989	0.532528	0.00411927	0.097344	Chr2L	L	XB5957062.L	PLEKHA3
XBXL10_1g42140	-0.88598	2.38755	0.00412453	0.0973896	Chr9_10L	L	LOC108704730	CDKL4
XBXL10_1g22240	-1.1866	7.81493	0.00415682	0.0980039	Chr4S	S	chchd4.S	CHCHD4
XBXL10_1g33647	0.707204	3.57928	0.00415725	0.0980039	Chr7S	S	znf574.S	ZNF574
XBXL10_1g22459	-0.82019	3.90143	0.00416213	0.0980397	Chr4S	S	LOC108704415	TAMM41
XBXL10_1g6851	0.780696	6.67429	0.00416896	0.0981215	Chr2L	L	pnrc2.L	PNRC2
XBXL10_1g4385	-0.691787	10.2532	0.00418082	0.0983216	Chr1S	S	rps15.S	RPS15
XBXL10_1g1274	-1.28055	2.14919	0.00418935	0.0984431	Chr1L	L	areg.L	AREG
XBXL10_1g32868	-0.655014	4.23942	0.00420581	0.0986799	Chr7S	S	LOC108697492	RALY
XBXL10_1g30362	-0.753715	11.4709	0.00420618	0.0986799	Chr7L	L	atp5mk.L	ATP5MK
XBXL10_1g942	4.56917	-2.78331	0.00422294	0.0989935	Chr1L	L	npy5r.L	NPY5R
XBXL10_1g32042	-1.4901	1.06268	0.00423401	0.0991041	Chr7L	L	LOC108696821	RNF128
XBXL10_1g24554	1.79903	2.81992	0.00423444	0.0991041	Chr5L	L	gata4.L	GATA4
XBXL10_1g14937	3.25321	-0.938433	0.00423903	0.0991322	Chr3S	S	slco1b3.S	SLCO1C1
XBXL10_1g41980	-1.86033	0.510281	0.00425744	0.0994833	Chr9_10L	L	LOC121398054	FSIP2-AS1
dmrt1.L females
XBXL10_1g24817	-9.1007	0.275266	0.000877498	0.0829923	Chr5S	S	pcsk2.S	PCSK2
XBXL10_1g2070	-8.5707	-1.33496	5.85163e-13	4.88265e-09	Chr1L	L	dmrt1.L	DMRT1
XBXL10_1g20797	-8.56252	4.98065	0.00017606	0.0327345	Chr4S	S	ins.S	INS	*
XBXL10_1g2697	-7.82936	-1.98617	6.76735e-09	1.76154e-05	Chr1L	L	LOC121394822	IGLV5-45
XBXL10_1g22850	-7.01899	-0.12009	1.87629e-08	4.47698e-05	Chr5L	L	pcsk2.L	PCSK2
XBXL10_1g40804	-6.4745	-3.01616	0.000229414	0.0369616	Chr9_10L	L	trpm8.L	TRPM8
XBXL10_1g40387	-6.39652	-3.0457	0.000221561	0.0364215	Chr9_10L	L	sctr.L	SCTR
XBXL10_1g41178	-6.28781	-3.12825	0.000171088	0.0321212	Chr9_10L	L	nptx2.L	NPTX2
XBXL10_1g18412	-6.11446	-3.23632	0.000676782	0.0707237	Chr4L	L	npas4.L	NPAS4
XBXL10_1g17473	-5.91199	-3.35328	0.000686916	0.0708067	Chr3S	S	cldn15.1.S	CLDN15
XBXL10_1g19458	-5.75474	-2.69386	0.000401272	0.0519893	Chr4L	L	LOC108714416	FMO4
XBXL10_1g40400	-5.69701	-2.71874	0.00015219	0.0304732	Chr9_10L	L	LOC108701824	PARP14
XBXL10_1g1141	-5.49482	-2.8731	4.15579e-05	0.0156165	Chr1L	L	LOC108710290	ENSG00000287631
XBXL10_1g10981	-5.36002	-2.925	0.000730068	0.072527	Chr2S	S	pdx1.S	PDX1
XBXL10_1g3484	-5.35485	-1.53699	0.000414885	0.0529964	Chr1L	L	ca9.L	CA14
XBXL10_1g36169	-5.30412	-2.94689	0.000881982	0.0830717	Chr8L	L	coch.L	COCH
XBXL10_1g40029	-5.22808	-3.02668	8.56943e-05	0.0215235	Chr9_10L	L	LOC108701807	SLCO1A2
XBXL10_1g15674	-5.18946	-2.648	0.000231962	0.0369616	Chr3S	S	tmc3.S	TMC3
XBXL10_1g36512	-5.13585	-1.55865	0.000236642	0.0371541	Chr8L	L	LOC108699569	INTS7
XBXL10_1g9892	-5.10772	-1.76123	5.95621e-08	0.00010032	Chr2S	S	LOC108709511	SYNGR2
XBXL10_1g8981	-4.97506	-3.15985	0.000277021	0.0408722	Chr2S	S	LOC108708847	RTN4RL1
XBXL10_1g5935	-4.77506	-3.29811	0.000238981	0.0371541	Chr1S	S	LOC121399557	TRIM65
XBXL10_1g26083	-4.76874	-2.6143	7.10254e-05	0.0197444	Chr5S	S	neu4.S	NEU4
XBXL10_1g29792	-4.76333	-3.32046	0.000699118	0.0717485	Chr6S	S	fer1l6.S	FER1L6
XBXL10_1g5427	-4.74433	-2.62901	0.000211132	0.0355608	Chr1S	S	nos1.S	NOS1
XBXL10_1g30384	-4.68622	1.16483	3.87032e-12	1.58313e-08	Chr7L	L	LOC121395350	GGT7
XBXL10_1g41847	-4.63168	-3.35696	0.00097597	0.0881544	Chr9_10L	L	LOC108703857	URGCP
XBXL10_1g27887	-4.53093	-2.24491	0.000117868	0.0257628	Chr6L	L	dsc3.L	DSC1
XBXL10_1g13665	-4.27186	-2.49419	0.000406495	0.0524287	Chr3L	L	slc18a2.L	SLC18A1
XBXL10_1g9018	-4.22168	-1.24731	4.01159e-05	0.0155221	Chr2S	S	trarg1.S	TRARG1
XBXL10_1g27923	-4.1104	-1.40031	0.000649903	0.0686667	Chr6L	L	LOC108719245	ENSG00000262011
XBXL10_1g2479	-4.0907	-2.39116	2.27947e-05	0.0106997	Chr1L	L	LOC108715287	AK7
XBXL10_1g38553	-4.02435	-3.07016	0.000711299	0.0719513	Chr8S	S	LOC121397554	APCS
XBXL10_1g2698	-3.90432	0.302141	5.09392e-05	0.0173363	Chr1L	L	LOC108695663	IGLV5-45
XBXL10_1g36511	-3.79806	2.11003	0.000304521	0.0439478	Chr8L	L	LOC108699570	MYO1D
XBXL10_1g2228	-3.62869	-0.305334	1.6708e-10	5.98002e-07	Chr1L	L	LOC108695570	CARMIL3
XBXL10_1g2673	-3.58536	5.69322	6.63016e-22	1.89841e-17	Chr1L	L	ddt.L	DDT
XBXL10_1g10717	-3.57699	-1.41014	3.90163e-05	0.0153035	Chr2S	S	dgka.S	DGKA
XBXL10_1g438	-3.39345	-0.0621254	0.000630071	0.0673562	Chr1L	L	nat8.3.L	NAT8
XBXL10_1g29495	-2.99978	-1.77044	0.000599339	0.0660033	Chr6S	S	LOC108719724	OSBPL1A
XBXL10_1g10855	-2.85275	-0.0218043	8.27619e-05	0.0211413	Chr2S	S	LOC108709904	BMPR2
XBXL10_1g14988	-2.83645	2.27883	1.79606e-07	0.000207726	Chr3S	S	LOC108712532	PNPLA2
XBXL10_1g2861	-2.70735	7.40211	1.36175e-12	7.7982e-09	Chr1L	L	hvcn1.L	HVCN1
XBXL10_1g29947	-2.61607	1.10786	1.89327e-05	0.00985634	Chr7L	L	LOC108695976	TRPV6
XBXL10_1g19141	-2.60735	-0.153509	0.000308508	0.0439478	Chr4L	L	LOC108714266	ENSG00000247193
XBXL10_1g1324	-2.60514	4.85077	6.28034e-06	0.00428155	Chr1L	L	idua.L	IDUA
XBXL10_1g2649	-2.52538	-0.0377839	0.000379926	0.0501309	Chr1L	L	LOC108716024	TF
XBXL10_1g568	-2.42403	-0.238048	0.000743818	0.0726885	Chr1L	L	smyd1.L	SMYD1
XBXL10_1g3227	-2.38186	5.95271	9.66608e-05	0.0229381	Chr1L	L	hmgcs1.L	HMGCS1
XBXL10_1g13378	-2.35816	-0.0147591	0.000960255	0.0880754	Chr3L	L	aldh1a3.L	ALDH1A3
XBXL10_1g38552	-2.3224	1.859	0.000117456	0.0257628	Chr8S	S	LOC108705648	ITLN2
XBXL10_1g2125	-2.30386	5.44143	4.5498e-08	8.68495e-05	Chr1L	L	psat1.L	PSAT1
XBXL10_1g5761	-2.25593	5.5911	0.00061719	0.0666868	Chr1S	S	hmgcs1.S	HMGCS1
XBXL10_1g29700	-2.20687	0.023906	0.000534925	0.0610219	Chr6S	S	nipal2.S	NIPAL2
XBXL10_1g26705	-2.16778	0.510856	4.39003e-05	0.0158008	Chr6L	L	LOC121394525	ENSG00000256146
XBXL10_1g2644	-2.15865	2.76546	3.16714e-09	9.06847e-06	Chr1L	L	patz1.L	PATZ1
XBXL10_1g899	-2.04947	1.29411	1.31424e-07	0.000188154	Chr1L	L	LOC108698820	TENM3
XBXL10_1g28856	-2.03319	5.68274	0.000540666	0.0614322	Chr6S	S	cyp51a1.S	CYP51A1
XBXL10_1g9109	-2.0113	-0.466814	0.000500229	0.0584771	Chr2S	S	usp16.S	USP16
XBXL10_1g2633	-1.97736	1.52735	0.000504083	0.0586724	Chr1L	L	cabp1.L	CABP1
XBXL10_1g33273	-1.97097	4.53386	9.15598e-05	0.0226726	Chr7S	S	sc5d.S	SC5D
XBXL10_1g1464	-1.94258	3.08235	2.33416e-08	5.14109e-05	Chr1L	L	aptx.L	APTX
XBXL10_1g28200	-1.9295	3.21507	8.30007e-08	0.000132031	Chr6L	L	LOC108719356	NDUFA4L2
XBXL10_1g26933	-1.92653	5.26665	0.000298499	0.0433853	Chr6L	L	cyp51a1.L	CYP51A1
XBXL10_1g18417	-1.92515	6.68285	6.91482e-05	0.0197444	Chr4L	L	pmt.L	RC3H2
XBXL10_1g27803	-1.91747	0.109355	0.000183634	0.0333454	Chr6L	L	lrrc30.L	LRRC30
XBXL10_1g8729	-1.90461	0.479909	0.000203273	0.0348755	Chr2L	L	xdm-w	–	*
XBXL10_1g37997	-1.89036	0.183036	1.57477e-05	0.00867124	Chr8S	S	LOC108700113	PCDH19
XBXL10_1g23365	-1.86302	-0.381402	0.000191944	0.0341363	Chr5L	L	soga3.L	ENSG00000255330
XBXL10_1g2684	-1.8424	6.87899	5.46971e-07	0.000522047	Chr1L	L	slc2a11.2.L	SLC2A11
XBXL10_1g1325	-1.8361	6.64981	7.59023e-05	0.0201232	Chr1L	L	slc26a1.L	SLC26A2
XBXL10_1g1812	-1.82504	4.15346	2.07877e-06	0.00165337	Chr1L	L	LOC494855	GRHPR
XBXL10_1g18818	-1.79015	5.73853	1.51618e-07	0.000197331	Chr4L	L	mvd.L	MVD
XBXL10_1g16173	-1.78684	3.70465	4.08416e-07	0.000403247	Chr3S	S	LOC108713110	TFEC
XBXL10_1g2504	-1.78567	5.27524	9.85824e-14	1.41135e-09	Chr1L	L	zmat5.L	ZMAT5
XBXL10_1g43573	-1.78098	3.83051	1.60728e-07	0.000200093	Chr9_10S	S	lss.S	LSS
XBXL10_1g25840	-1.74811	2.3095	0.000261915	0.0398772	Chr5S	S	slc2a2.S	SLC2A2
XBXL10_1g33796	-1.72429	2.75779	0.000713658	0.0719513	Chr7S	S	LOC108697833	DDX11
XBXL10_1g2742	-1.70536	1.34333	5.27782e-05	0.0173701	Chr1L	L	trmt2a.L	TRMT2A
XBXL10_1g9888	-1.68431	2.35023	3.96341e-07	0.000403247	Chr2S	S	LOC108709510	PLCXD2
XBXL10_1g43660	-1.68356	2.79856	1.26809e-06	0.00106792	Chr9_10S	S	wdr12.S	WDR12
XBXL10_1g1274	-1.64267	2.88463	5.10501e-05	0.0173363	Chr1L	L	areg.L	AREG
XBXL10_1g3456	-1.62457	2.27171	3.24627e-05	0.0132786	Chr1L	L	LOC121396193	RETNLB
XBXL10_1g1126	-1.62245	2.59718	0.000162724	0.0315753	Chr1L	L	LOC108710167	ELOVL6
XBXL10_1g11535	-1.61573	0.440364	0.00108339	0.0948647	Chr3L	L	LOC121401750	SNORD3A
XBXL10_1g44074	-1.60319	0.952691	0.000657535	0.0692177	Chr9_10S	S	LOC121399076	RFT1
XBXL10_1g12972	-1.60051	1.42301	0.000101801	0.0236981	Chr3L	L	LOC108710284	CRABP1
XBXL10_1g6672	-1.57451	1.20574	9.26446e-05	0.0226726	Chr2L	L	abhd15.L	ABHD15
XBXL10_1g30361	-1.56487	2.92105	2.92272e-05	0.0126576	Chr7L	L	pdcd11.L	PDCD11
XBXL10_1g2099	-1.56398	5.00842	1.20652e-05	0.00705024	Chr1L	L	gda.L	GDA
XBXL10_1g22240	-1.54905	7.85801	1.17006e-05	0.00697965	Chr4S	S	chchd4.S	CHCHD4
XBXL10_1g9966	-1.54377	2.56377	0.000191197	0.0341363	Chr2S	S	rcc1.S	RCC1
XBXL10_1g23991	-1.53636	1.15006	0.000164149	0.0315753	Chr5L	L	LOC108717013	CLDN11
XBXL10_1g40885	-1.529	4.67257	2.3892e-09	7.60112e-06	Chr9_10L	L	wdr12.L	WDR12
XBXL10_1g20778	-1.52043	5.7805	2.07858e-05	0.0103617	Chr4S	S	fads1.S	FADS1
XBXL10_1g33927	-1.48003	2.44289	2.5151e-05	0.0114309	Chr7S	S	fbl.S	FBL
XBXL10_1g23913	-1.47854	2.5212	7.20987e-06	0.00469183	Chr5L	L	eif4a2.L	EIF4A2
XBXL10_1g43371	-1.47756	3.99395	0.00105771	0.0934734	Chr9_10S	S	prkag3.S	PRKAG3
XBXL10_1g14123	-1.4637	1.38296	2.13508e-05	0.0103617	Chr3L	L	ppan.L	PPAN
XBXL10_1g439	-1.46307	5.43655	0.000455601	0.055052	Chr1L	L	nat8.2.L	NAT8L
XBXL10_1g14255	-1.45218	1.8882	0.000223874	0.0364215	Chr3L	L	trmt1.L	TRMT1
XBXL10_1g12039	-1.44255	2.56493	0.000273623	0.0405941	Chr3L	L	vwf.L	VWF
XBXL10_1g23907	-1.44059	2.0041	9.2294e-07	0.000825829	Chr5L	L	atp13a5l.2.L	ATP13A4
XBXL10_1g30420	-1.43711	5.47743	1.43908e-06	0.00117729	Chr7L	L	npm3.L	FBXO3
XBXL10_1g32260	-1.42755	5.69507	3.36736e-08	6.88697e-05	Chr7L	L	mrto4.L	MRTO4
XBXL10_1g37924	-1.41541	1.80712	7.09694e-05	0.0197444	Chr8S	S	LOC121397625	XIAP
XBXL10_1g41148	-1.41494	1.68078	0.000682215	0.0707749	Chr9_10L	L	zfand2a.L	ZFAND2A
XBXL10_1g2327	-1.41321	4.76836	5.02149e-05	0.0173363	Chr1L	L	abhd4.L	ABHD4
XBXL10_1g32858	-1.4105	1.88632	4.24741e-05	0.0156165	Chr7S	S	scd.S	SCD5
XBXL10_1g9729	-1.40098	4.99395	9.62479e-08	0.000145046	Chr2S	S	bysl.S	BYSL
XBXL10_1g30619	-1.39994	3.81671	2.37502e-05	0.0109684	Chr7L	L	scd.L	SCD5
XBXL10_1g569	-1.39346	4.52261	8.94767e-06	0.00545103	Chr1L	L	LOC108696295	FABP1
XBXL10_1g38964	-1.37538	5.63936	8.34341e-05	0.0211413	Chr9_10L	L	igfbp4.L	IGFBP4
XBXL10_1g6901	-1.3675	2.53728	7.90788e-05	0.0203988	Chr2L	L	ctps1.L	CTPS1
XBXL10_1g15350	-1.35558	2.95709	3.88805e-06	0.00278316	Chr3S	S	mak16.S	MAK16
XBXL10_1g40670	-1.34436	2.77256	0.000568251	0.0638067	Chr9_10L	L	fastkd1.L	FASTKD1
XBXL10_1g19451	-1.33157	2.95108	0.000126362	0.0268009	Chr4L	L	LOC108714409	ITPA
XBXL10_1g43710	-1.33067	2.3048	0.000232357	0.0369616	Chr9_10S	S	wdr75.S	WDR75
XBXL10_1g6529	-1.32764	3.0568	0.000165619	0.0315753	Chr2L	L	tsr1.L	TSR1
XBXL10_1g8166	-1.32403	3.19882	3.1219e-05	0.012955	Chr2L	L	mettl1.L	METTL1
XBXL10_1g2782	-1.31644	3.49962	6.49615e-05	0.0197444	Chr1L	L	bri3bp.L	BRI3BP
XBXL10_1g2640	-1.31589	4.19581	6.43744e-06	0.00428659	Chr1L	L	c12orf43.L	C12orf43
XBXL10_1g39760	-1.3124	3.05673	2.73366e-06	0.00211549	Chr9_10L	L	utp18.L	UTP18
XBXL10_1g7831	-1.30837	3.07939	0.000525429	0.0601785	Chr2L	L	LOC108708464	SLC10A2
XBXL10_1g34373	-1.30445	3.23888	1.33146e-05	0.00747521	Chr8L	L	LOC121396868	RTTN
XBXL10_1g13550	-1.30373	5.10011	0.000120327	0.026101	Chr3L	L	mat2a.L	MAT2A
XBXL10_1g11191	-1.2948	4.23983	0.000463697	0.0557594	Chr2S	S	serpinh1.S	SERPINH1
XBXL10_1g2222	-1.28821	5.84824	3.5322e-06	0.00266151	Chr1L	L	ngdn.L	NGDN
XBXL10_1g43903	-1.28683	5.2557	4.25412e-05	0.0156165	Chr9_10S	S	aimp2.S	AIMP2
XBXL10_1g13956	-1.28661	5.12533	0.000106541	0.0244048	Chr3L	L	chchd5.L	UBTFL11
XBXL10_1g32508	-1.2842	2.69644	0.000354276	0.047849	Chr7S	S	LOC121396194	GRIA4
XBXL10_1g9549	-1.28159	1.15598	0.000992203	0.0887804	Chr2S	S	ngf.S	NGF
XBXL10_1g35916	-1.28147	2.88261	6.60889e-05	0.0197444	Chr8L	L	LOC108698781	HSP90AA1
XBXL10_1g2783	-1.27152	2.19924	0.000140241	0.0284788	Chr1L	L	dhx37.L	DHX37
XBXL10_1g19873	-1.24593	5.31589	0.000324804	0.0449702	Chr4L	L	acy1.2.L	ACY1
XBXL10_1g40486	-1.24404	3.43414	0.000203429	0.0348755	Chr9_10L	L	XB5760632.L	SNX27
XBXL10_1g4325	-1.23465	4.9346	7.15195e-07	0.000660587	Chr1S	S	dnaja1.S	DNAJA1
XBXL10_1g32559	-1.23312	3.51235	0.000166517	0.0315753	Chr7S	S	eef1akmt2.S	EEF1AKMT2
XBXL10_1g7250	-1.23129	2.75951	0.000984647	0.0884732	Chr2L	L	LOC108708226	NRDC
XBXL10_1g43265	-1.22121	5.50632	0.000154471	0.0305356	Chr9_10S	S	tmem37.S	TMEM37
XBXL10_1g29903	-1.22098	2.3123	0.00015898	0.0311785	Chr6S	S	bop1.S	BOP1
XBXL10_1g10606	-1.21086	2.2206	0.000243162	0.0374326	Chr2S	S	rgcc.S	RGCC
XBXL10_1g27041	-1.19649	3.49994	0.000607452	0.0663862	Chr6L	L	LOC108718861	DOCK5
XBXL10_1g30118	-1.1856	5.36453	2.12593e-05	0.0103617	Chr7L	L	emg1.L	EMG1
XBXL10_1g30180	-1.18232	3.46907	0.000767356	0.0747337	Chr7L	L	nop2.L	NOP2
XBXL10_1g22727	-1.17761	3.31475	1.74129e-05	0.00923304	Chr5L	L	trmt61b.L	TRMT61B
XBXL10_1g12677	-1.17692	4.40607	0.000171639	0.0321212	Chr3L	L	cav2.L	CAV2
XBXL10_1g29225	-1.17546	3.87266	6.67463e-05	0.0197444	Chr6S	S	nsun2.S	NSUN2
XBXL10_1g22170	-1.16926	2.746	0.000356497	0.0479229	Chr4S	S	rrp9.S	RRP9
XBXL10_1g35261	-1.16598	5.68491	6.26171e-06	0.00428155	Chr8L	L	polr1d.2.L	POLR1D
XBXL10_1g22256	-1.15828	4.0103	0.000278353	0.0408722	Chr4S	S	ruvbl1.S	RUVBL1
XBXL10_1g1463	-1.15787	4.08875	1.31227e-05	0.00747521	Chr1L	L	dnaja1.L	DNAJA1
XBXL10_1g35265	-1.15442	5.02061	0.000262099	0.0398772	Chr8L	L	nsdhl.L	NSDHL
XBXL10_1g32496	-1.15307	6.01143	0.000204627	0.0348755	Chr7S	S	papss2.S	PAPSS2
XBXL10_1g32729	-1.1383	3.32134	0.000455674	0.055052	Chr7S	S	noc3l.S	NOC3L
XBXL10_1g20632	-1.13367	4.01316	2.88608e-05	0.0126576	Chr4S	S	ppp1r14b.S	PPP1R14B
XBXL10_1g41430	-1.12071	5.23159	7.25611e-05	0.0199773	Chr9_10L	L	pemt.L	PEMT
XBXL10_1g8122	-1.11204	3.00622	5.16266e-05	0.0173363	Chr2L	L	mars1.L	MARS1
XBXL10_1g2953	-1.10947	9.07415	5.20701e-05	0.0173363	Chr1L	L	hsd17b4.L	HSD17B4
XBXL10_1g9289	-1.10658	2.96926	9.72535e-05	0.0229381	Chr2S	S	rrp1b.S	RRP1B
XBXL10_1g12783	-1.10501	3.55949	5.7e-05	0.0183079	Chr3L	L	pus7.L	PUS7
XBXL10_1g43664	-1.10254	4.91394	0.000180555	0.0331399	Chr9_10S	S	nop58.S	NOP58
XBXL10_1g17018	-1.09958	2.85486	0.000130425	0.0270614	Chr3S	S	ppan.S	PPAN
XBXL10_1g37400	-1.09771	3.25782	0.000823803	0.0786265	Chr8S	S	ahsa1.S	AHSA1
XBXL10_1g9312	-1.0905	3.76999	2.98549e-05	0.0126576	Chr2S	S	wdr4.S	WDR4
XBXL10_1g29585	-1.08956	3.67514	0.000973105	0.0881544	Chr6S	S	rrs1.S	RRS1
XBXL10_1g23171	-1.08092	3.02517	0.00035168	0.0478041	Chr5L	L	c1orf131.L	GSDMA
XBXL10_1g1065	-1.0726	3.74564	0.000239622	0.0371541	Chr1L	L	naa16.L	NAA15
XBXL10_1g33705	-1.07226	7.05442	3.89154e-05	0.0153035	Chr7S	S	prmt1.S	PRMT1
XBXL10_1g41040	-1.07189	2.85864	0.000220703	0.0364215	Chr9_10L	L	eef2kmt.L	FAM86B3P
XBXL10_1g7431	-1.06868	6.1149	0.00111294	0.0962744	Chr2L	L	LOC108707516	PCM1
XBXL10_1g18655	-1.0653	5.39754	0.000230844	0.0369616	Chr4L	L	aprt.L	NUP88
XBXL10_1g21330	-1.06108	3.243	0.000223039	0.0364215	Chr4S	S	LOC108715439	MPHOSPH6
XBXL10_1g13756	-1.05948	2.73076	0.00110218	0.0959235	Chr3L	L	plpp5.L	PLPP5
XBXL10_1g18808	-1.05619	3.51155	0.000576504	0.0640221	Chr4L	L	klhdc4.L	KLHDC4
XBXL10_1g18228	-1.05103	4.73939	2.22981e-05	0.010641	Chr4L	L	wdr74.L	WDR74
XBXL10_1g23218	-1.04402	3.16814	0.000735775	0.072527	Chr5L	L	urb2.L	URB2
XBXL10_1g18444	-1.04238	3.4911	0.00010938	0.0248562	Chr4L	L	zdhhc24.L	VAMP4
XBXL10_1g2520	-1.03675	3.14348	0.00114788	0.0981115	Chr1L	L	ddx54.L	DDX54
XBXL10_1g15474	-1.03561	7.74916	0.000644664	0.0684507	Chr3S	S	fam136a.S	FAM136A
XBXL10_1g32437	-1.03326	3.65123	0.000312926	0.04432	Chr7S	S	emg1.S	EMG1
XBXL10_1g24021	-1.02679	6.50189	0.000315764	0.04432	Chr5L	L	nmd3.L	NMD3
XBXL10_1g1593	-1.01701	6.341	0.000282715	0.0413009	Chr1L	L	timm10.L	TIMM10
XBXL10_1g4400	-1.01287	6.95239	0.000214777	0.0359633	Chr1S	S	polr2e.S	POLR2E
XBXL10_1g2628	-1.01114	8.31381	7.75356e-05	0.0202126	Chr1L	L	dynll1.L	DYNLL1
XBXL10_1g1901	-1.00941	4.94559	0.000416449	0.0529964	Chr1L	L	hsd11b1l.L	DHRS7
XBXL10_1g10365	-1.00895	4.91108	0.000328665	0.0452435	Chr2S	S	trmt10c.S	TRMT10C
XBXL10_1g4900	-1.0043	3.33467	0.00100756	0.0898734	Chr1S	S	psat1.S	PSAT1
XBXL10_1g2886	-1.00053	4.20127	0.000137355	0.0281373	Chr1L	L	tesc.L	TESC
XBXL10_1g13662	-0.997438	3.311	0.000415963	0.0529964	Chr3L	L	mak16.L	MAK16
XBXL10_1g35301	-0.995004	5.71471	0.000237498	0.0371541	Chr8L	L	hprt1.L	HPRT1
XBXL10_1g5358	-0.989683	3.48833	0.000832223	0.0791662	Chr1S	S	ddx55.S	DDX55
XBXL10_1g43256	-0.984966	3.57398	0.000735838	0.072527	Chr9_10S	S	ddx18.S	DDX18
XBXL10_1g22233	-0.984619	6.96766	0.000207055	0.0350804	Chr4S	S	mrps25.S	MRPS25
XBXL10_1g7050	-0.98064	5.40009	0.000930496	0.0865029	Chr2L	L	znhit3.L	ZNHIT3
XBXL10_1g25672	-0.975087	4.78126	0.000559717	0.0630959	Chr5S	S	eif4g1.S	EIF4G1
XBXL10_1g18753	-0.973567	4.79606	9.22998e-05	0.0226726	Chr4L	L	utp4.L	UTP4
XBXL10_1g40357	-0.962344	3.58132	0.000682187	0.0707749	Chr9_10L	L	utp6.L	UTP6
XBXL10_1g2492	-0.959532	9.14492	0.000126028	0.0268009	Chr1L	L	mtfp1.L	MTFP1
XBXL10_1g22416	-0.956725	4.03763	0.000523348	0.0601785	Chr4S	S	LOC108704592	RPP14
XBXL10_1g29234	-0.954538	4.00923	0.000645468	0.0684507	Chr6S	S	znf622.S	ZNF622
XBXL10_1g35938	-0.954458	4.10652	0.000438712	0.0545487	Chr8L	L	trmt61a.L	TRMT61A
XBXL10_1g2982	-0.939911	4.37432	0.000427692	0.053711	Chr1L	L	wdr36.L	WDR36
XBXL10_1g18597	-0.939464	3.27191	0.000472319	0.0558839	Chr4L	L	pdcd2l.L	ENSG00000285771
XBXL10_1g28173	-0.93394	5.16899	0.000325109	0.0449702	Chr6L	L	polr2k.L	POLR2K
XBXL10_1g10764	-0.929038	3.51757	0.000315314	0.04432	Chr2S	S	mars1.S	MARS1
XBXL10_1g21031	-0.928706	3.70898	0.000334019	0.0457605	Chr4S	S	prmt3.S	PRMT3
XBXL10_1g23781	-0.912691	3.8036	0.000454356	0.055052	Chr5L	L	eif4g1.L	EIF4G1
XBXL10_1g29690	-0.908985	6.50876	0.000268936	0.0405286	Chr6S	S	polr2k.S	POLR2K
XBXL10_1g20525	-0.908614	4.83093	0.000397776	0.0517705	Chr4L	L	gnl3.L	GNL3L
XBXL10_1g3907	-0.89912	5.27437	0.00116983	0.0994463	Chr1S	S	ppid.S	PPID
XBXL10_1g37772	-0.888002	8.88129	0.000352274	0.0478041	Chr8S	S	ssr4.S	SSR4
XBXL10_1g27624	-0.879645	3.54868	0.000740626	0.0726245	Chr6L	L	LOC734523	PAK1IP1
XBXL10_1g12405	-0.872707	5.4723	0.000705114	0.0719513	Chr3L	L	LOC108710993	NHP2
XBXL10_1g38413	-0.872376	6.06935	0.000549747	0.062217	Chr8S	S	timm50.S	TIMM50
XBXL10_1g18028	-0.86772	5.59643	0.000594017	0.0656698	Chr4L	L	polr2l.1.L	POLR2L
XBXL10_1g25917	-0.866816	3.56293	0.00104578	0.0927055	Chr5S	S	gmps.S	GMPS
XBXL10_1g5594	-0.864025	5.37037	0.000963519	0.0880754	Chr1S	S	utp15.S	UTP15
XBXL10_1g1808	-0.863014	4.3883	0.00114142	0.0978511	Chr1L	L	polr1e.L	POLR1E
XBXL10_1g20779	-0.858839	7.75713	0.000378489	0.0501309	Chr4S	S	fads2.S	FADS2
XBXL10_1g35618	-0.852151	6.9657	0.000965868	0.0880754	Chr8L	L	exosc5.L	EME1
XBXL10_1g41261	-0.84435	4.14718	0.00108961	0.0951179	Chr9_10L	L	ears2.L	EARS2
XBXL10_1g2144	-0.839945	6.48409	0.00112444	0.0968599	Chr1L	L	isca1.L	ISCA1
XBXL10_1g2921	0.867859	6.9863	0.00112647	0.0968599	Chr1L	L	hint1.L	HINT1
XBXL10_1g2629	0.958588	5.16841	0.000985679	0.0884732	Chr1L	L	coq5.L	COQ5
XBXL10_1g22055	1.01955	5.01705	0.000524661	0.0601785	Chr4S	S	tef.S	TEF
XBXL10_1g10352	1.0249	6.01005	0.000184004	0.0333454	Chr2S	S	wsb1.S	WSB1
XBXL10_1g17856	1.03386	3.21447	0.00104243	0.0926956	Chr4L	L	LOC108713799	PPFIBP2
XBXL10_1g39756	1.06251	3.57357	0.000129852	0.0270614	Chr9_10L	L	LOC108701789	BECN1
XBXL10_1g27645	1.08142	3.61893	0.000440078	0.0545487	Chr6L	L	ranbp9.L	RANBP9
XBXL10_1g2560	1.08736	3.16078	0.000616892	0.0666868	Chr1L	L	gltp.L	GLTP
XBXL10_1g21477	1.09815	2.47393	0.0007371	0.072527	Chr4S	S	n4bp1.S	N4BP1
XBXL10_1g13703	1.12455	5.06894	0.000423009	0.053593	Chr3L	L	LOC108711625	PPIP5K2
XBXL10_1g2716	1.12611	4.0772	0.000127509	0.0268453	Chr1L	L	ppm1f.L	PPM1E
XBXL10_1g13213	1.12835	5.93239	0.00106805	0.0938382	Chr3L	L	slc12a1.L	SLC12A1
XBXL10_1g15184	1.13394	3.14117	0.000392394	0.0515386	Chr3S	S	lonrf1.S	LONRF3
XBXL10_1g12063	1.13708	4.90453	0.000878241	0.0829923	Chr3L	L	sqstm1.L	SQSTM1
XBXL10_1g25026	1.14517	2.00759	0.000426863	0.053711	Chr5S	S	socs5.S	SOCS5
XBXL10_1g7640	1.15639	7.05601	4.4147e-05	0.0158008	Chr2L	L	wsb1.L	WSB1
XBXL10_1g2371	1.16514	3.08255	0.000573091	0.0640221	Chr1L	L	LOC108714907	EGFR
XBXL10_1g19785	1.16662	5.64442	0.000270381	0.040533	Chr4L	L	MGC75753.L	BTG1
XBXL10_1g1636	1.17682	4.84068	9.66333e-05	0.0229381	Chr1L	L	plekhj1.L	PLEKHJ1
XBXL10_1g15497	1.20024	3.54425	0.000661216	0.0693502	Chr3S	S	znf703.S	ZNF703
XBXL10_1g17732	1.20091	3.77208	0.000911277	0.0852699	Chr4L	L	cd44.L	HOPX
XBXL10_1g19719	1.20108	4.18515	5.61426e-05	0.0182674	Chr4L	L	dbp.L	TEF
XBXL10_1g42243	1.22011	2.1038	0.000687468	0.0708067	Chr9_10S	S	fbxl20.S	FBXL20
XBXL10_1g15279	1.22807	2.26106	0.000188292	0.033908	Chr3S	S	ephx3.S	EPHX3
XBXL10_1g24512	1.23027	2.70727	0.000307833	0.0439478	Chr5L	L	cyp2e1.L	CYP2J2
XBXL10_1g37750	1.2362	2.15104	0.000709695	0.0719513	Chr8S	S	tmem268.S	KLHL14
XBXL10_1g19202	1.24711	4.24347	0.00037135	0.0496863	Chr4L	L	tspan1.L	TSPAN1
XBXL10_1g2514	1.24966	3.10323	0.000396902	0.0517705	Chr1L	L	rhbdd3.L	RHBDD3
XBXL10_1g39423	1.2518	5.88644	6.34789e-05	0.0197444	Chr9_10L	L	pcmtd2.L	PCMTD2
XBXL10_1g16409	1.25334	2.79082	0.000467719	0.0557594	Chr3S	S	tspan17.S	TSPAN17
XBXL10_1g9902	1.26384	3.00608	0.000467446	0.0557594	Chr2S	S	LOC108709514	SPATA17
XBXL10_1g2769	1.28731	2.96286	0.000117344	0.0257628	Chr1L	L	stx2.L	STX2
XBXL10_1g22699	1.29753	3.96878	0.000449379	0.055052	Chr5L	L	coq8a.L	COQ8A
XBXL10_1g26832	1.30498	2.95615	0.000822745	0.0786265	Chr6L	L	crem.L	CREM
XBXL10_1g2497	1.30837	2.03967	0.000796263	0.0767656	Chr1L	L	castor1.L	CASTOR1
XBXL10_1g22113	1.32897	4.70653	7.46505e-05	0.0201232	Chr4S	S	MGC75753.S	BTG1
XBXL10_1g2160	1.36942	3.29123	0.000307756	0.0439478	Chr1L	L	cdc14b.L	CDC14B
XBXL10_1g32753	1.36949	6.77307	6.60717e-05	0.0197444	Chr7S	S	slc16a12.S	SLC16A12
XBXL10_1g10280	1.37553	3.81809	0.000240055	0.0371541	Chr2S	S	LOC108709645	LINC01733
XBXL10_1g15045	1.38292	3.55287	0.000376126	0.0500913	Chr3S	S	LOC108712559	OR11G2
XBXL10_1g42843	1.38333	1.53502	0.000576877	0.0640221	Chr9_10S	S	nbr1.S	NBR1
XBXL10_1g22881	1.3907	2.33011	0.000500363	0.0584771	Chr5L	L	LOC108716586	ENSG00000237126
XBXL10_1g17092	1.39243	0.928569	0.00117045	0.0994463	Chr3S	S	raver1.S	RAVER1
XBXL10_1g10773	1.39753	1.70924	7.58408e-05	0.0201232	Chr2S	S	slc26a10.S	SLC26A10
XBXL10_1g22105	1.44423	2.72312	9.77349e-05	0.0229381	Chr4S	S	prkcd.S	PRKCD
XBXL10_1g2546	1.44745	7.31827	2.66829e-07	0.000282967	Chr1L	L	iscu.L	ISCU
XBXL10_1g2669	1.47686	1.15853	0.000949111	0.0879479	Chr1L	L	klhl22.L	KLHL22
XBXL10_1g42455	1.4772	1.48465	0.0007228	0.072527	Chr9_10S	S	hnf4a.S	HNF4A
XBXL10_1g21313	1.47991	4.05793	2.02169e-05	0.010337	Chr4S	S	cdh3.S	CDH1
XBXL10_1g2602	1.49244	2.66271	0.000453546	0.055052	Chr1L	L	prodh.L	PRODH
XBXL10_1g12419	1.49729	4.22989	1.82474e-07	0.000207726	Chr3L	L	tcp11l2.L	TCP11L2
XBXL10_1g8707	1.50231	1.83259	0.000166203	0.0315753	Chr2L	L	slco2b1.L	SLCO2B1
XBXL10_1g21060	1.50385	0.873679	0.00106839	0.0938382	Chr4S	S	pik3c2a.S	PIK3C2A
XBXL10_1g30598	1.57697	5.31094	0.000926677	0.0864285	Chr7L	L	pla2g12b.L	PLA2G12B
XBXL10_1g15520	1.59698	2.26026	1.63577e-05	0.00883719	Chr3S	S	kif23.S	KIF23
XBXL10_1g40430	1.61216	1.19735	0.000963528	0.0880754	Chr9_10L	L	slc49a4.L	SLC49A4
XBXL10_1g32239	1.61375	1.52876	0.000154635	0.0305356	Chr7L	L	ubxn10.L	SEL1L3
XBXL10_1g12771	1.61403	3.83293	3.81795e-06	0.00278316	Chr3L	L	hbp1.L	HBP1
XBXL10_1g33866	1.62719	1.8943	4.66611e-05	0.0164944	Chr7S	S	LOC108705051	CMKLR1
XBXL10_1g33549	1.63304	2.42508	7.7651e-05	0.0202126	Chr7S	S	per3.S	PER3
XBXL10_1g29536	1.64287	2.66194	9.35553e-05	0.0227014	Chr6S	S	LOC108719729	PCMTD1
XBXL10_1g12357	1.66844	3.60751	3.32353e-05	0.0134032	Chr3L	L	kiaa1191.L	KIAA1191
XBXL10_1g38199	1.69407	2.59038	0.000728554	0.072527	Chr8S	S	gpr4.S	GPR4
XBXL10_1g23142	1.73257	1.7412	0.000469319	0.0557594	Chr5L	L	rasgrp3.L	RASGRP3
XBXL10_1g41603	1.78076	1.06483	5.75458e-05	0.0183079	Chr9_10L	L	bicdl2.L	BICDL2
XBXL10_1g37270	1.81105	0.864138	3.00603e-05	0.0126576	Chr8S	S	slc25a29.S	SLC25A29
XBXL10_1g24557	1.82872	5.60747	0.000905618	0.0850182	Chr5L	L	tdh.L	TDH
XBXL10_1g25428	1.88919	1.58317	0.00072668	0.072527	Chr5S	S	LOC108717922	RFX6
XBXL10_1g42942	1.89824	1.70558	0.000603781	0.0662378	Chr9_10S	S	fam83d.S	FAM83D
XBXL10_1g19842	1.90862	3.85221	8.29951e-06	0.00516609	Chr4L	L	LOC108714594	SLC38A3
XBXL10_1g17578	1.93003	1.32619	7.10088e-05	0.0197444	Chr4L	L	tmem86a.L	TMEM86A
XBXL10_1g458	1.9648	3.0626	1.03173e-06	0.000895194	Chr1L	L	cyp26b1.L	CYP26B1
XBXL10_1g10472	1.97062	1.99202	6.86103e-05	0.0197444	Chr2S	S	LOC108709733	STAG2
XBXL10_1g16102	2.01712	2.31732	0.000148339	0.0299112	Chr3S	S	hbp1.S	HBP1
XBXL10_1g42430	2.04857	2.87902	0.000517383	0.0599766	Chr9_10S	S	dcaf7.S	DCAF7
XBXL10_1g2626	2.05239	7.08417	6.82102e-13	4.88265e-09	Chr1L	L	srsf9.L	SRSF9
XBXL10_1g22948	2.07474	0.45267	0.00110711	0.0960605	Chr5L	L	pygm.L	PYGB
XBXL10_1g27640	2.11991	1.99509	1.51344e-07	0.000197331	Chr6L	L	LOC108718740	ARPC3
XBXL10_1g14456	2.13162	2.76689	0.000481629	0.056751	Chr3L	L	LOC108711757	ENSG00000280364
XBXL10_1g36793	2.13686	0.108924	0.00026322	0.0398772	Chr8L	L	LOC121397221	ERN2
XBXL10_1g30010	2.13871	0.400123	0.000630443	0.0673562	Chr7L	L	dusp5.L	DUSP5
XBXL10_1g38321	2.18919	0.758364	0.000435349	0.0544339	Chr8S	S	agbl5.S	AGBL5
XBXL10_1g14108	2.23641	0.104006	0.00079225	0.0766368	Chr3L	L	LOC108711692	ZEB2
XBXL10_1g2655	2.25328	0.744867	7.46743e-05	0.0201232	Chr1L	L	gnaz.L	GNAZ
XBXL10_1g3968	2.27057	2.59504	0.000970938	0.0881544	Chr1S	S	ucp1.S	UCP3	*
XBXL10_1g21548	2.33457	0.0114409	0.000628437	0.0673562	Chr4S	S	diras3.S	DIRAS2
XBXL10_1g1740	2.34662	1.60171	0.00061441	0.0666868	Chr1L	L	LOC108695244	CIZ1
XBXL10_1g35906	2.50205	1.9588	0.000272029	0.0405678	Chr8L	L	slc25a29.L	SLC25A29
XBXL10_1g24915	2.57708	2.42248	0.000106303	0.0244048	Chr5S	S	coq8a.S	COQ8A
XBXL10_1g2433	2.60356	2.53606	3.0965e-12	1.4777e-08	Chr1L	L	lpcat4.L	LPCAT4
XBXL10_1g38960	2.79484	-0.807603	0.000137576	0.0281373	Chr9_10L	L	LOC108700761	KRT222
XBXL10_1g43448	3.11101	2.52375	1.88624e-07	0.000207726	Chr9_10S	S	upp2.S	UPP2
XBXL10_1g44083	3.17933	-0.517014	0.00078076	0.0757813	Chr9_10S	S	XB5962511.S	GALR2
XBXL10_1g5270	3.20403	-0.452445	0.000201793	0.0348755	Chr1S	S	mmp11.S	MMP11
XBXL10_1g16443	3.27252	0.470828	0.000223743	0.0364215	Chr3S	S	LOC108712397	HTR4
XBXL10_1g10818	3.50125	-0.413804	0.000818939	0.0786265	Chr2S	S	LOC108709885	RAPGEF3
XBXL10_1g3737	3.82215	-1.33179	0.000195616	0.0343625	Chr1S	S	sel1l3.S	SEL1L3
XBXL10_1g38668	3.9026	-0.41993	0.000707272	0.0719513	Chr8S	S	LOC108700366	CIART
XBXL10_1g37310	4.09674	-1.38756	0.000446549	0.055052	Chr8S	S	LOC108699795	GPR68
XBXL10_1g2631	4.90199	-1.15317	7.902e-06	0.00502795	Chr1L	L	LOC108716019	IL15
XBXL10_1g5465	4.91705	4.2009	0.000954252	0.0880754	Chr1S	S	LOC108707195	C5orf63
XBXL10_1g8218	4.9865	-1.05641	6.94021e-05	0.0197444	Chr2L	L	rapgef3.L	RAPGEF3
XBXL10_1g1703	5.07011	-1.03562	0.000201362	0.0348755	Chr1L	L	LOC121400688	CRYGB
XBXL10_1g1933	5.12517	-1.66267	0.000193961	0.0342821	Chr1L	L	LOC108713575	NUTM2B-AS1
XBXL10_1g42010	5.28887	-1.51751	6.31767e-05	0.0197444	Chr9_10L	L	LOC108703776	ZNF180
XBXL10_1g2736	5.44514	-1.41087	0.000123248	0.0265336	Chr1L	L	LOC108716056	COMT
XBXL10_1g7850	6.21139	-2.41783	0.000324864	0.0449702	Chr2L	L	zic5.L	ZIC5
XBXL10_1g43494	6.58532	-2.12151	0.000110543	0.0249226	Chr9_10S	S	sp5.S	SP3
XBXL10_1g39677	6.82984	-1.92955	4.08295e-05	0.0155876	Chr9_10L	L	LOC108701784	ABCA9
XBXL10_1g2399	6.90142	-1.87235	0.000180072	0.0331399	Chr1L	L	LOC121394448	GATAD2B
XBXL10_1g2157	6.91437	-1.86246	6.72922e-05	0.0197444	Chr1L	L	hsd17b3.L	HSD17B12
XBXL10_1g2378	7.04338	-1.75668	2.93987e-05	0.0126576	Chr1L	L	LOC121400923	CCN6
XBXL10_1g19766	7.29623	-1.53098	0.00011702	0.0257628	Chr4L	L	csf2rb.L	CELF1
XBXL10_1g2262	7.63948	-1.22846	5.00694e-08	8.96023e-05	Chr1L	L	LOC121394338	IGHV3-43
dmrt1.L males
XBXL10_1g10081	5.17601	-0.771758	4.06e-09	0.00011736	Chr2S	S	LOC108708928	TRIM60
XBXL10_1g2861	-1.69257	6.78042	4.64e-07	0.00512753	Chr1L	L	hvcn1.L	HVCN1
XBXL10_1g12137	2.25964	1.37336	5.32e-07	0.00512753	Chr3L	L	dnd1.L	DND1
XBXL10_1g2697	-3.66518	-1.51697	7.35e-06	0.0530821	Chr1L	L	LOC121394822	IGLV5-45
XBXL10_1g4144	2.08364	2.19052	1.58e-05	0.0913972	Chr1S	S	herc6.S	HERC6
