# Supplementary material for: Sex-specific functional evolution of Dmrt1 in African clawed frogs (Xenopus), and the importance of genetic tipping points in developmental biology
Source: PLoS Genet. 2026 Jan 2;22(1):e1011992. doi: 10.1371/journal.pgen.1011992 (PMC12758760; doi:10.1371/journal.pgen.1011992)
Supplement: S2 Table — S and dmrt1.L lines using counts from Kallisto and analysis with DeSeq2 (Analysis 2). The four analyses performed include comparisons of female or male dmrt1S knockouts to same-sex wildtypes (dmrt1.S females, dmrt1.S males, respectively) and comparisons of female or male dmrt1.L knockouts to same-sex wildtypes (dmrt1.L females, dmrt1.L males, respectively). Negative log2 fold change (logFC) means expression is higher in the wildtype compared to the knockout; positive values indicate the opposite. Other informatiojn includes the log fold change standard error (lfcSE), Stat is the logFC/lfcSE; the p value (PValue) and Benjamini-Hochberg adjusted p valuie (padj), the chromosome and subgenome for each gene, the gene acronym for Xenopus (Xen_acro) and humans (Hum_acro), and whether each differentially expressed gene was also sex-biased (SB?) in an analysis performed by Cauret et al. 2023. (XLSX) [file pgen.1011992.s003.xlsx]

## Sheet: Sheet1
SI Table 2. Differentially expressed genes in same sex comparisons between knockout and wildtype tadpole gonads for X. laevis dmrt1.S and dmrt1.L lines using counts from Kallisto and analysis with DeSeq2 (Analysis 2). The four analyses performed include comparisons of female or male dmrt1S knockouts to same-sex wildtypes (dmrt1.S females, dmrt1.S males, respectively) and comparisons of female or …
dmrt1.S females
Transcript ID	baseMean	logFC	lfcSE	Stat	PValue	padj	Chromosome	subgenome	Xen_acro	Hum_acro	SB?
XBXL10_1g2070	15.2779	-8.0506	1.17321	-6.86203	6.78873e-12	NA	Chr1L	L	dmrt1.L	DMRT1
XBXL10_1g2697	51.9059	-6.35428	0.599532	-10.5987	3.0206e-26	1.74606e-22	Chr1L	L	LOC121394822	IGLV5-45
XBXL10_1g30384	102.846	-4.37254	0.644775	-6.7815	1.18936e-11	2.75003e-08	Chr7L	L	LOC121395350	GGT7
XBXL10_1g2673	2234.94	-3.73416	0.344565	-10.8373	2.29141e-27	1.76607e-23	Chr1L	L	ddt.L	DDT
XBXL10_1g2861	7422.4	-2.6508	0.360291	-7.35738	1.87553e-13	5.42076e-10	Chr1L	L	hvcn1.L	HVCN1
XBXL10_1g2504	1662.83	-1.80907	0.158594	-11.4069	3.86108e-30	4.46379e-26	Chr1L	L	zmat5.L	ZMAT5
XBXL10_1g40885	1267.28	-1.49495	0.206304	-7.24635	4.2816e-13	1.09999e-09	Chr9_10L	L	wdr12.L	WDR12
XBXL10_1g23907	174.192	-1.41785	0.214363	-6.61425	3.73434e-11	7.19545e-08	Chr5L	L	atp13a5l.2.L	ATP13A4
XBXL10_1g32260	2251.52	-1.38723	0.205228	-6.75947	1.38493e-11	2.91113e-08	Chr7L	L	mrto4.L	MRTO4
XBXL10_1g2546	7187.09	1.51937	0.18842	8.06375	7.39915e-16	3.42166e-12	Chr1L	L	iscu.L	ISCU
XBXL10_1g12419	825.248	1.53657	0.205473	7.47821	7.53413e-14	2.48863e-10	Chr3L	L	tcp11l2.L	TCP11L2
XBXL10_1g2626	5922.97	2.12924	0.169011	12.5982	2.16007e-36	4.99452e-32	Chr1L	L	srsf9.L	SRSF9
XBXL10_1g27640	148.833	8.26825	1.08613	7.61256	2.6872e-14	1.03556e-10	Chr6L	L	LOC108718740	ARPC3
dmrt1.S males
XBXL10_1g3380	12.6588	-6.54693	1.57848	-4.14762	3.35955e-05	0.00590155	Chr1L	L	aqp7.L	AQP7P2	*
XBXL10_1g24309	6.0342	-5.62927	1.48234	-3.79754	0.000146137	0.0140442	Chr5L	L	LOC108720017	ANKRD26P2
XBXL10_1g12963	5.2439	-5.565	1.62542	-3.42373	0.000617688	0.032873	Chr3L	L	nmb.L	SLC13A4
XBXL10_1g42498	4.88851	-5.49824	1.79614	-3.06115	0.00220492	0.0679651	Chr9_10S	S	LOC121398763	MYT1L
XBXL10_1g12116	4.95326	-5.47254	1.65278	-3.31111	0.000929281	0.0420377	Chr3L	L	LOC108710848	DPY19L1P2
XBXL10_1g39437	4.52682	-5.4661	1.56674	-3.48885	0.00048511	0.0294659	Chr9_10L	L	LOC121398202	TCEA2
XBXL10_1g12066	8.48543	-5.33029	1.42152	-3.74971	0.000177036	0.0154733	Chr3L	L	LOC121401427	ANKS6
XBXL10_1g6987	4.25834	-5.31204	1.85457	-2.8643	0.00417933	0.0969242	Chr2L	L	LOC121399717	PELP1
XBXL10_1g25944	22.1638	-5.21672	1.38797	-3.75854	0.000170911	0.0150973	Chr5S	S	LOC108705378	LRRC31
XBXL10_1g24541	12.2275	-5.09756	1.6277	-3.13177	0.00173758	0.0598571	Chr5L	L	il17a.L	IL17A
XBXL10_1g23693	8.53306	-5.09225	1.64268	-3.09996	0.00193546	0.063948	Chr5L	L	LOC121393750	TRAPPC11
XBXL10_1g33384	11.998	-4.80763	1.37897	-3.48639	0.000489591	0.029479	Chr7S	S	drd2.S	DRD2
XBXL10_1g10835	5.31024	-4.7514	1.63669	-2.90305	0.00369553	0.0919926	Chr2S	S	hoxc3.S	HOXD3
XBXL10_1g18238	8.14241	-4.73212	1.62942	-2.90417	0.00368227	0.0918844	Chr4L	L	rom1.L	PRPH2
XBXL10_1g33488	23.1343	-4.64616	1.28358	-3.61969	0.00029496	0.0209158	Chr7S	S	LOC121396507	PRPF39
XBXL10_1g4732	5.92309	-4.62197	1.5971	-2.89397	0.00380406	0.0930986	Chr1S	S	LOC108706331	TXN
XBXL10_1g40110	27.0471	-4.51834	0.912299	-4.95269	7.31941e-07	0.00037807	Chr9_10L	L	LOC121398233	TUBE1
XBXL10_1g24526	23.1952	-4.51652	0.964983	-4.68041	2.86305e-06	0.00106647	Chr5L	L	XB5848842.L	CYP2C18
XBXL10_1g19935	11.5447	-4.19801	1.23677	-3.39434	0.00068794	0.0349245	Chr4L	L	cand2.L	CAND2
XBXL10_1g23787	120.282	-4.13566	1.33609	-3.09534	0.00196588	0.0644529	Chr5L	L	LOC108716953	LATS1
XBXL10_1g43130	44.6538	-3.96987	0.771014	-5.1489	2.62023e-07	0.00016877	Chr9_10S	S	uts2r.S	UTS2R
XBXL10_1g7246	1130.37	-3.77672	1.20787	-3.12677	0.00176737	0.0605785	Chr2L	L	LOC108708223	IGLON5
XBXL10_1g23428	31.1368	-3.76067	1.05482	-3.5652	0.000363573	0.0244873	Chr5L	L	LOC121393704	RN7SL380P
XBXL10_1g11758	8.34449	-3.73664	1.25596	-2.97513	0.00292863	0.080057	Chr3L	L	LOC121401039	PCBP4
XBXL10_1g23479	7.91481	-3.68382	1.11341	-3.30859	0.000937655	0.0422587	Chr5L	L	LOC121393712	ENSG00000230552
XBXL10_1g17545	8.30423	-3.67176	1.10182	-3.33245	0.000860844	0.0400824	Chr3S	S	LOC108703443	DCTN5
XBXL10_1g37278	10.1003	-3.44158	1.20676	-2.85192	0.00434554	0.0987149	Chr8S	S	trim9.S	TRIM9
XBXL10_1g9329	10.9349	-3.43637	0.977698	-3.51475	0.000440163	0.0277159	Chr2S	S	LOC108701403	PRKCQ
XBXL10_1g2778	14.3844	-3.25896	0.990093	-3.29156	0.00099632	0.0431925	Chr1L	L	tmem132b.L	TMEM132B
XBXL10_1g7403	80.452	-3.20474	0.766981	-4.17839	2.93581e-05	0.00521647	Chr2L	L	LOC121400000	SCN9A
XBXL10_1g2691	62.9926	-3.04298	0.612868	-4.96515	6.8648e-07	0.000366632	Chr1L	L	XB5865341.S	IGLV3-9
XBXL10_1g30331	10.5381	-3.0185	1.02892	-2.93366	0.00334989	0.0860203	Chr7L	L	LOC108696132	TERF1
XBXL10_1g39807	5065.37	-2.94845	0.881306	-3.34555	0.000821206	0.0391205	Chr9_10L	L	g6pc1.L	G6PC1
XBXL10_1g3449	27.6195	-2.83314	0.811287	-3.49215	0.000479153	0.0293206	Chr1L	L	LOC121396185	TSPOAP1
XBXL10_1g41171	25.2176	-2.81172	0.984462	-2.8561	0.00428878	0.098273	Chr9_10L	L	dnaaf5.L	DNAAF5
XBXL10_1g39809	15184.3	-2.79003	0.647066	-4.31181	1.61921e-05	0.00370824	Chr9_10L	L	g6pc1.3.L	G6PC1
XBXL10_1g31200	19.858	-2.7884	0.916103	-3.04377	0.00233636	0.0706784	Chr7L	L	rnf223.L	RNF223
XBXL10_1g38205	22.723	-2.76119	0.952598	-2.89859	0.00374844	0.092472	Chr8S	S	LOC108700196	TERB1
XBXL10_1g42836	6728.22	-2.70756	0.641351	-4.22165	2.42518e-05	0.00470026	Chr9_10S	S	g6pc1.S	G6PC1
XBXL10_1g2082	8124.93	-2.42122	0.399164	-6.06572	1.31361e-09	3.69209e-06	Chr1L	L	tmem252.L	ZNF680P1
XBXL10_1g29513	18.4179	-2.41977	0.821253	-2.94644	0.00321459	0.0835874	Chr6S	S	rnf138.S	RNF138
XBXL10_1g27279	32.4669	-2.35815	0.6889	-3.42306	0.000619198	0.032873	Chr6L	L	LOC121394632	DYNC1LI2
XBXL10_1g28913	485.148	-2.3425	0.476727	-4.91371	8.9368e-07	0.000445644	Chr6S	S	sostdc1.S	SOSTDC1
XBXL10_1g16151	49.2407	-2.33944	0.691073	-3.38522	0.000711213	0.0358704	Chr3S	S	slc13a1.S	SLC13A1
XBXL10_1g18875	49.9509	-2.33226	0.719959	-3.23943	0.0011977	0.0476568	Chr4L	L	mcoln2.L	MCOLN2
XBXL10_1g18199	48.3252	-2.33018	0.682766	-3.41286	0.000642857	0.033573	Chr4L	L	kcnk4.L	KCNK2
XBXL10_1g29991	74.9779	-2.27742	0.595145	-3.82666	0.000129891	0.013081	Chr7L	L	LOC121395800	ENSG00000260144
XBXL10_1g21979	31.6723	-2.20768	0.636227	-3.46996	0.000520538	0.0301376	Chr4S	S	ntmt2.S	NTMT2
XBXL10_1g3837	26.5375	-2.12447	0.691514	-3.07219	0.00212492	0.0666289	Chr1S	S	sorbs2.S	SORBS2
XBXL10_1g4861	12771.5	-2.08377	0.373653	-5.57676	2.45045e-08	2.91387e-05	Chr1S	S	tmem252.S	OSMR-DT	*
XBXL10_1g11373	65.5486	-2.04267	0.432147	-4.7268	2.2809e-06	0.00091343	Chr3L	L	LOC108710708	INTS13
XBXL10_1g6207	68.6522	-2.03405	0.67389	-3.01837	0.00254141	0.0738638	Chr2L	L	tmprss2.15.L	TMPRSS2
XBXL10_1g32725	27.7657	-2.00613	0.646912	-3.10108	0.00192815	0.063948	Chr7S	S	lrrtm3.S	LRRTM3
XBXL10_1g8372	44.5178	-1.97759	0.595053	-3.32338	0.000889323	0.0412111	Chr2L	L	stard13.L	STARD13
XBXL10_1g7834	186.448	-1.95697	0.461605	-4.2395	2.24018e-05	0.00459052	Chr2L	L	tex30.L	TEX30
XBXL10_1g12965	100.768	-1.94994	0.513889	-3.79448	0.000147953	0.0140748	Chr3L	L	LOC108711280	MALT1
XBXL10_1g42838	2502.6	-1.93953	0.370944	-5.22862	1.7078e-07	0.000122791	Chr9_10S	S	g6pc1.3.S	G6PC1
XBXL10_1g8344	1347.38	-1.93129	0.412148	-4.68592	2.78709e-06	0.00105083	Chr2L	L	LOC108707754	SLC25A15
XBXL10_1g30477	19.1382	-1.9147	0.618232	-3.09706	0.00195453	0.0642169	Chr7L	L	LOC121395725	WTAPP1
XBXL10_1g8114	119.504	-1.91141	0.361529	-5.28702	1.24327e-07	9.85591e-05	Chr2L	L	LOC108708585	SAP30L
XBXL10_1g19689	21.6968	-1.90878	0.662371	-2.88175	0.00395479	0.0944173	Chr4L	L	fam227a.L	MMAA
XBXL10_1g25795	34.6197	-1.89078	0.655731	-2.88347	0.00393323	0.0941204	Chr5S	S	plaat1.S	PLAAT1
XBXL10_1g21292	56.7671	-1.86399	0.539842	-3.45284	0.000554708	0.0312132	Chr4S	S	LOC121393244	ZFHX3
XBXL10_1g35430	237.15	-1.84577	0.565889	-3.26172	0.00110738	0.0458326	Chr8L	L	psmb8.L	PSMB8
XBXL10_1g36714	862.734	-1.84263	0.319197	-5.7727	7.80109e-09	1.20593e-05	Chr8L	L	LOC108699119	CMAHP
XBXL10_1g6024	35.0728	-1.83525	0.635925	-2.88596	0.00390226	0.0938882	Chr2L	L	cd80.L	EIF4ENIF1
XBXL10_1g24120	47.022	-1.81191	0.540262	-3.35376	0.000797214	0.038332	Chr5L	L	plscr2.L	PLSCR1
XBXL10_1g10822	222.583	-1.80658	0.325791	-5.54522	2.93588e-08	3.12995e-05	Chr2S	S	tespa1.S	LINC01539
XBXL10_1g7831	201.583	-1.78564	0.464128	-3.84729	0.00011943	0.0125166	Chr2L	L	LOC108708464	SLC10A2
XBXL10_1g13005	37.6877	-1.75879	0.535703	-3.28313	0.0010266	0.0437501	Chr3L	L	insyn1.L	INSYN1
XBXL10_1g30636	32.4397	-1.74337	0.611927	-2.84898	0.00438599	0.0992691	Chr7L	L	synpo2l.L	SYNPO2L
XBXL10_1g9550	29.9918	-1.73541	0.566971	-3.06085	0.0022071	0.0679651	Chr2S	S	tspan2.S	TSPAN2
XBXL10_1g29431	90.9562	-1.72721	0.450231	-3.83626	0.000124922	0.0128312	Chr6S	S	mc5r.S	MC5R
XBXL10_1g7990	72.9448	-1.70138	0.387726	-4.3881	1.14347e-05	0.002996	Chr2L	L	LOC121399733	CELF1
XBXL10_1g7909	2376.61	-1.69016	0.316369	-5.34237	9.17409e-08	7.87876e-05	Chr2L	L	commd6.L	BPTF
XBXL10_1g2685	136.467	-1.67951	0.383139	-4.38355	1.1676e-05	0.00300824	Chr1L	L	slc2a11.L	SLC2A11
XBXL10_1g22755	43.6361	-1.67331	0.523583	-3.19588	0.00139406	0.0523058	Chr5L	L	LOC121393610	GLO1
XBXL10_1g34248	60.2272	-1.66976	0.50717	-3.29231	0.000993683	0.0431925	Chr8L	L	LOC108698850	GOLPH3
XBXL10_1g5728	37.2784	-1.65287	0.534469	-3.09254	0.0019845	0.0646519	Chr1S	S	slc38a9.S	SLC38A9
XBXL10_1g11535	434.624	-1.61933	0.471161	-3.43689	0.000588438	0.032086	Chr3L	L	LOC121401750	SNORD3A
XBXL10_1g10199	89.6267	-1.61537	0.54633	-2.95676	0.00310888	0.0819413	Chr2S	S	LOC121400627	NT5C1A
XBXL10_1g1324	646.629	-1.61313	0.370786	-4.35056	1.3579e-05	0.00325444	Chr1L	L	idua.L	IDUA
XBXL10_1g43649	120.555	-1.5895	0.445958	-3.56423	0.000364923	0.0244873	Chr9_10S	S	LOC108702410	LRRFIP2
XBXL10_1g1323	146.258	-1.56999	0.381159	-4.119	3.80524e-05	0.00624518	Chr1L	L	rbp4l.L	BRWD3
XBXL10_1g29710	2989.9	-1.55786	0.28065	-5.55092	2.8417e-08	3.12995e-05	Chr6S	S	mterf3.S	MTERF3
XBXL10_1g9564	54.0491	-1.54774	0.428199	-3.61453	0.000300887	0.0212873	Chr2S	S	ampd1.S	AMPD1
XBXL10_1g9290	366.442	-1.53629	0.510466	-3.00958	0.00261606	0.075177	Chr2S	S	sik1.S	SIK1
XBXL10_1g3555	337.796	-1.53206	0.37926	-4.03961	5.35392e-05	0.00769894	Chr1S	S	nat8.7.S	NAT8
XBXL10_1g16381	79.6843	-1.52773	0.477545	-3.19913	0.00137845	0.051846	Chr3S	S	LOC108713216	TBC1D1
XBXL10_1g24102	54.5282	-1.52646	0.462382	-3.30129	0.000962425	0.0427969	Chr5L	L	LOC121393810	ENSG00000231424
XBXL10_1g36759	915.369	-1.52422	0.393543	-3.87307	0.000107473	0.011521	Chr8L	L	LOC108699405	TAS2R1
XBXL10_1g13061	27.8594	-1.51831	0.510458	-2.97441	0.00293556	0.0801755	Chr3L	L	LOC121401543	SCAMP5
XBXL10_1g7966	39.6606	-1.51671	0.499562	-3.03609	0.00239669	0.0717739	Chr2L	L	LOC108708530	TPRG1
XBXL10_1g4177	122.167	-1.49564	0.450459	-3.32026	0.000899351	0.0414385	Chr1S	S	cxcl11.S	MORF4L2
XBXL10_1g2497	446.217	-1.48697	0.30438	-4.88523	1.03306e-06	0.000499049	Chr1L	L	castor1.L	CASTOR1
XBXL10_1g2546	5697.91	-1.48634	0.387742	-3.83333	0.000126419	0.0128767	Chr1L	L	iscu.L	ISCU
XBXL10_1g34499	9923.41	-1.48581	0.415021	-3.58008	0.000343492	0.023495	Chr8L	L	LOC108704496	TMPO
XBXL10_1g40770	118.571	-1.48445	0.422064	-3.51712	0.000436259	0.0275824	Chr9_10L	L	slc19a1.L	SLC19A1	*
XBXL10_1g32042	60.7413	-1.4798	0.435307	-3.39943	0.000675253	0.0344502	Chr7L	L	LOC108696821	RNF128
XBXL10_1g27332	52.7059	-1.46768	0.391737	-3.74658	0.00017926	0.0155679	Chr6L	L	spmip7.L	SPATA48
XBXL10_1g1325	2837.11	-1.457	0.371027	-3.92694	8.60344e-05	0.010124	Chr1L	L	slc26a1.L	SLC26A2
XBXL10_1g26068	185.294	-1.45491	0.369137	-3.94138	8.10157e-05	0.0097856	Chr5S	S	tm4sf20.S	TM4SF20
XBXL10_1g22460	1272.2	-1.45379	0.302005	-4.81377	1.48106e-06	0.000646529	Chr4S	S	syn2.S	SYN2	*
XBXL10_1g43022	283.837	-1.44098	0.393914	-3.65812	0.000254072	0.0193001	Chr9_10S	S	LOC108702797	RAB37
XBXL10_1g38353	35.6825	-1.43899	0.469141	-3.06728	0.00216018	0.0672569	Chr8S	S	numbl.S	NUMBL
XBXL10_1g22097	169.047	-1.43558	0.412373	-3.48128	0.000499029	0.0296522	Chr4S	S	LOC121393351	LINC02012
XBXL10_1g39671	319.221	-1.42456	0.281317	-5.06388	4.10813e-07	0.000244252	Chr9_10L	L	dusp3.L	DUSP3
XBXL10_1g9719	3468.41	-1.42239	0.353757	-4.02082	5.79968e-05	0.00807697	Chr2S	S	btg2.S	BTG1
XBXL10_1g41169	1476.34	-1.41863	0.298295	-4.75578	1.97677e-06	0.000814877	Chr9_10L	L	get4.L	GET4
XBXL10_1g33796	377.589	-1.41408	0.486971	-2.90383	0.00368631	0.0919109	Chr7S	S	LOC108697833	DDX11
XBXL10_1g2433	221.957	-1.40532	0.471409	-2.98111	0.00287204	0.0790695	Chr1L	L	lpcat4.L	LPCAT4
XBXL10_1g21540	303.787	-1.40064	0.309432	-4.5265	5.99698e-06	0.00189079	Chr4S	S	cth.S	CTH
XBXL10_1g2861	4699.47	-1.39901	0.178294	-7.84667	4.27217e-15	6.60413e-11	Chr1L	L	hvcn1.L	HVCN1
XBXL10_1g18316	320.995	-1.39037	0.31538	-4.40854	1.0407e-05	0.00279786	Chr4L	L	LOC108705472	CTSF
XBXL10_1g29683	227.623	-1.38892	0.302737	-4.5879	4.47735e-06	0.00150463	Chr6S	S	gem.S	GEM
XBXL10_1g34677	1791.22	-1.3773	0.44987	-3.06155	0.00220193	0.0679412	Chr8L	L	LOC108699517	DKC1
XBXL10_1g25840	115.684	-1.37498	0.318134	-4.32202	1.5461e-05	0.00359405	Chr5S	S	slc2a2.S	SLC2A2
XBXL10_1g3842	65.1535	-1.37081	0.408414	-3.35641	0.000789601	0.038109	Chr1S	S	lrp2bp.S	LRP2BP
XBXL10_1g32147	380.986	-1.36738	0.414877	-3.29586	0.000981219	0.0429693	Chr7L	L	LOC108696926	XAF1
XBXL10_1g2541	3823.46	-1.3621	0.335596	-4.05877	4.93325e-05	0.00729768	Chr1L	L	dao.L	DAO
XBXL10_1g18049	427.235	-1.35551	0.440816	-3.07499	0.00210509	0.0663426	Chr4L	L	LOC108713872	SLC22A8
XBXL10_1g8188	579.322	-1.35294	0.388294	-3.48433	0.00049338	0.029479	Chr2L	L	tankl.L	CDKL5
XBXL10_1g9699	248.682	-1.3509	0.45502	-2.96888	0.00298888	0.0808946	Chr2S	S	ren.S	REN
XBXL10_1g7847	8716.79	-1.34976	0.34421	-3.92132	8.80655e-05	0.0103133	Chr2L	L	ggact.L	ENSG00000226939
XBXL10_1g1654	1102.39	-1.34927	0.312543	-4.31707	1.58114e-05	0.00364807	Chr1L	L	enc1.2.L	ENC1
XBXL10_1g1245	71.1857	-1.34357	0.412118	-3.26017	0.00111345	0.0458993	Chr1L	L	jchain.L	JCHAIN
XBXL10_1g39346	840.349	-1.34244	0.459328	-2.92262	0.00347099	0.0880266	Chr9_10L	L	pck1.L	PCK1
XBXL10_1g40664	1231.35	-1.3404	0.387341	-3.4605	0.000539165	0.0307553	Chr9_10L	L	lrp2.L	LRP2
XBXL10_1g12474	309.724	-1.32824	0.214232	-6.2	5.64639e-10	2.18212e-06	Chr3L	L	LOC108711039	ARHGAP44
XBXL10_1g18077	1981.78	-1.32331	0.420488	-3.14708	0.00164909	0.0580693	Chr4L	L	slc22a8l.1.L	SLC22A24
XBXL10_1g29720	445.001	-1.31846	0.326032	-4.04396	5.25554e-05	0.00768419	Chr6S	S	LOC108719749	PCDH11Y
XBXL10_1g29654	71.1923	-1.29938	0.454751	-2.85734	0.00427211	0.0980373	Chr6S	S	LOC108695346	ENSG00000253283
XBXL10_1g35712	136.485	-1.29737	0.304909	-4.25493	2.09114e-05	0.00445875	Chr8L	L	batf.L	BATF
XBXL10_1g22571	361.08	-1.28824	0.377245	-3.41486	0.000638157	0.0333839	Chr5L	L	slc3a1.L	SLC3A1
XBXL10_1g31296	122.823	-1.28399	0.35228	-3.64481	0.000267589	0.0199832	Chr7L	L	LOC121395769	MTO1
XBXL10_1g8321	395.029	-1.28133	0.353122	-3.62857	0.000284998	0.0207325	Chr2L	L	arl11.L	ARF4
XBXL10_1g437	201.958	-1.27819	0.341591	-3.74188	0.000182648	0.0156042	Chr1L	L	nat8.5.L	PAM
XBXL10_1g44433	1529.86	-1.27812	0.345512	-3.69919	0.000216287	0.0171901	Chr9_10S	S	nmral1.S	NMRAL2P
XBXL10_1g26351	41.1464	-1.2756	0.398173	-3.20362	0.00135711	0.0511678	Chr5S	S	LOC108717456	KCNK3
XBXL10_1g5742	227.662	-1.27369	0.342776	-3.71581	0.000202553	0.0165233	Chr1S	S	esm1.S	ESM1
XBXL10_1g43287	81.4633	-1.27266	0.325134	-3.91427	9.06792e-05	0.0103834	Chr9_10S	S	LOC121399241	RNU4ATAC
XBXL10_1g38964	1800.67	-1.26747	0.328853	-3.85422	0.000116098	0.0122198	Chr9_10L	L	igfbp4.L	IGFBP4
XBXL10_1g19873	534.362	-1.26618	0.353339	-3.58346	0.000339078	0.0232962	Chr4L	L	acy1.2.L	ACY1
XBXL10_1g33123	357.006	-1.26533	0.419704	-3.01481	0.00257139	0.0743681	Chr7S	S	opcml.S	OPCML
XBXL10_1g13195	283.968	-1.26167	0.243077	-5.1904	2.09839e-07	0.000141035	Chr3L	L	gnb5.L	GNB5
XBXL10_1g43167	184.214	-1.26124	0.328169	-3.84326	0.000121411	0.0126386	Chr9_10S	S	tekt3.S	TEKT3
XBXL10_1g10151	68.4001	-1.25924	0.385477	-3.2667	0.00108808	0.0453369	Chr2S	S	tmem54.S	RALGPS2
XBXL10_1g4406	162.486	-1.25778	0.39314	-3.19931	0.00137758	0.051846	Chr1S	S	grin3b.S	GRIN3A
XBXL10_1g40661	839.616	-1.25144	0.427055	-2.9304	0.00338524	0.0864257	Chr9_10L	L	dhrs9.L	DHRS9
XBXL10_1g42960	43.3256	-1.24847	0.38358	-3.25477	0.00113484	0.0463486	Chr9_10S	S	LOC108705340	RAB5IF
XBXL10_1g7821	472.687	-1.2458	0.310376	-4.01385	5.97371e-05	0.00820841	Chr2L	L	LOC108708462	IRS2
XBXL10_1g28680	309.701	-1.23971	0.360591	-3.43801	0.000586013	0.0320102	Chr6S	S	guk1.S	GUK1
XBXL10_1g6374	1352.32	-1.23971	0.3201	-3.87287	0.000107559	0.011521	Chr2L	L	asb9.L	ASB9
XBXL10_1g29647	4309.72	-1.23796	0.276674	-4.47442	7.66187e-06	0.00219335	Chr6S	S	pmp2.S	FABP4
XBXL10_1g26053	273.719	-1.23784	0.409887	-3.01996	0.00252808	0.073806	Chr5S	S	LOC108717591	RPL9P30
XBXL10_1g4222	136.642	-1.23552	0.389911	-3.16871	0.00153115	0.0558896	Chr1S	S	LOC121398799	STAP1
XBXL10_1g13050	646.758	-1.23039	0.309248	-3.97866	6.93052e-05	0.00886447	Chr3L	L	snx22.L	GOLGA4-AS1
XBXL10_1g6599	389.499	-1.23014	0.396122	-3.10546	0.00189985	0.0636039	Chr2L	L	eln1.L	ELN
XBXL10_1g8386	796.45	-1.22944	0.371819	-3.30656	0.000944487	0.0425047	Chr2L	L	alox5ap.L	ALOX5AP
XBXL10_1g34967	183.299	-1.22823	0.363135	-3.3823	0.000718816	0.036136	Chr8L	L	XB5730431.L	PIK3CD
XBXL10_1g36154	70.9058	-1.22576	0.381334	-3.2144	0.00130717	0.0501412	Chr8L	L	znf770.L	ZNF770
XBXL10_1g29560	389.813	-1.22491	0.285905	-4.28434	1.83284e-05	0.00407669	Chr6S	S	penk.S	PENK
XBXL10_1g3724	70.6632	-1.21947	0.380337	-3.20629	0.00134458	0.0511321	Chr1S	S	LOC108706551	KCNIP4
XBXL10_1g31155	344.177	-1.21258	0.331843	-3.65407	0.000258113	0.019559	Chr7L	L	LOC121395552	LNX1
XBXL10_1g22094	97756.3	-1.20905	0.303156	-3.98823	6.6569e-05	0.00877812	Chr4S	S	tst.S	TST	*
XBXL10_1g22833	1357.88	-1.20814	0.366846	-3.29332	0.00099012	0.0431757	Chr5L	L	LOC108716104	CSNK2A2
XBXL10_1g32012	103.716	-1.20738	0.389542	-3.09948	0.00193862	0.063948	Chr7L	L	LOC108697056	CMKLR1
XBXL10_1g3717	1060.33	-1.20631	0.292912	-4.11832	3.81646e-05	0.00624518	Chr1S	S	qdpr.S	QDPR
XBXL10_1g38060	94.999	-1.20449	0.38018	-3.16822	0.00153377	0.0559192	Chr8S	S	akap14.S	ARHGEF5
XBXL10_1g4289	166.579	-1.20052	0.41208	-2.91333	0.00357601	0.0898128	Chr1S	S	mfsd12.S	MFSD12
XBXL10_1g626	177.991	-1.1991	0.363587	-3.29797	0.000973873	0.0427969	Chr1L	L	mfsd10.L	MFSD10
XBXL10_1g19065	2307.62	-1.19742	0.339848	-3.5234	0.00042604	0.027271	Chr4L	L	ak4.L	AK4
XBXL10_1g2653	1740.53	-1.19484	0.318392	-3.75275	0.000174907	0.0154062	Chr1L	L	slc5a1.2.L	SLC5A1
XBXL10_1g26296	182.399	-1.19246	0.378803	-3.14797	0.00164408	0.058025	Chr5S	S	stk35.S	PDIK1L
XBXL10_1g27346	210.737	-1.19223	0.320187	-3.72353	0.000196458	0.0164189	Chr6L	L	ppp1r17.L	PPP1R17
XBXL10_1g1592	338.878	-1.19156	0.280283	-4.25129	2.12542e-05	0.00447017	Chr1L	L	LOC108712617	PGPEP1
XBXL10_1g39455	732.112	-1.19049	0.401393	-2.9659	0.00301802	0.0810408	Chr9_10L	L	LOC108700949	PNMA6F
XBXL10_1g43372	1368.16	-1.18948	0.376072	-3.16289	0.00156211	0.056249	Chr9_10S	S	slc23a3.S	SLC23A3
XBXL10_1g24015	828.447	-1.17661	0.299257	-3.93177	8.43238e-05	0.0100271	Chr5L	L	bche.L	BCHE
XBXL10_1g27375	556.927	-1.17383	0.389628	-3.0127	0.00258937	0.0747485	Chr6L	L	gpr141.L	GPR141
XBXL10_1g22240	12119.2	-1.17222	0.356967	-3.28385	0.001024	0.043733	Chr4S	S	chchd4.S	CHCHD4
XBXL10_1g12879	214.901	-1.17189	0.315682	-3.71223	0.000205439	0.0166371	Chr3L	L	LOC121401523	RNLS
XBXL10_1g10800	373.149	-1.17067	0.360331	-3.24888	0.00115861	0.0466707	Chr2S	S	tankl.S	MTSS2
XBXL10_1g30998	72.0983	-1.17009	0.373335	-3.13415	0.00172354	0.0594716	Chr7L	L	spa17.L	SPA17
XBXL10_1g17242	229.753	-1.16753	0.388447	-3.00563	0.00265029	0.0755704	Chr3S	S	LOC108703511	NUP133
XBXL10_1g25368	880.494	-1.16738	0.399196	-2.92432	0.00345213	0.0876268	Chr5S	S	LOC121394210	NTPCR
XBXL10_1g40340	873.055	-1.16367	0.341309	-3.40943	0.000650988	0.0338262	Chr9_10L	L	LOC108701212	SHQ1
XBXL10_1g29259	1625.24	-1.16243	0.256887	-4.52506	6.03783e-06	0.00189079	Chr6S	S	rnf152.S	RNF152
XBXL10_1g37924	71.096	-1.16077	0.395715	-2.93335	0.00335329	0.0860363	Chr8S	S	LOC121397625	XIAP
XBXL10_1g23415	334.869	-1.14671	0.379019	-3.02546	0.00248252	0.073167	Chr5L	L	gja1.L	GJA1
XBXL10_1g7818	701.887	-1.14658	0.326856	-3.50791	0.000451644	0.0281522	Chr2L	L	rab20.L	RAB20
XBXL10_1g33683	859.837	-1.14061	0.33862	-3.36841	0.000756023	0.0373386	Chr7S	S	xcxcra	CCR8
XBXL10_1g4677	10021.7	-1.13539	0.205232	-5.5322	3.16235e-08	3.25901e-05	Chr1S	S	borcs8.S	BORCS8-MEF2B
XBXL10_1g2371	430.763	-1.13058	0.362808	-3.1162	0.00183196	0.0619818	Chr1L	L	LOC108714907	EGFR
XBXL10_1g43371	578.121	-1.1292	0.326019	-3.4636	0.000533002	0.0305163	Chr9_10S	S	prkag3.S	PRKAG3
XBXL10_1g6422	381.91	-1.12836	0.388061	-2.9077	0.003641	0.0910751	Chr2L	L	LOC108707940	ENSG00000286797
XBXL10_1g42102	72.7075	-1.1243	0.361036	-3.11408	0.0018452	0.0622025	Chr9_10L	L	LOC108703904	ZFHX4-AS1
XBXL10_1g38085	3507.46	-1.12102	0.28837	-3.88743	0.000101312	0.0113078	Chr8S	S	XB5776174.S	ENSG00000231875	*
XBXL10_1g9723	805.288	-1.11577	0.296675	-3.76091	0.000169298	0.0150683	Chr2S	S	chia.S	CHIA
XBXL10_1g37106	80.0011	-1.11458	0.383715	-2.90471	0.00367594	0.0918005	Chr8S	S	g2e3.S	G2E3
XBXL10_1g2511	364.37	-1.1137	0.317816	-3.50424	0.00045792	0.0284473	Chr1L	L	rasl10a.L	RASL10B
XBXL10_1g12429	458.176	-1.11341	0.337586	-3.29816	0.000973205	0.0427969	Chr3L	L	slc5a8.L	SLC5A8
XBXL10_1g4997	93.5405	-1.11303	0.360742	-3.08538	0.00203291	0.0652901	Chr1S	S	slc7a7.S	SLC7A7
XBXL10_1g3855	230.375	-1.11187	0.277614	-4.0051	6.19919e-05	0.00848054	Chr1S	S	rwdd4.S	RWDD4
XBXL10_1g7560	543.736	-1.10473	0.32008	-3.45142	0.000557637	0.0312132	Chr2L	L	psph.L	PSPH
XBXL10_1g42141	1791.16	-1.10268	0.238237	-4.62851	3.68309e-06	0.00132407	Chr9_10L	L	nmral1.L	NMRAL2P
XBXL10_1g10683	435.16	-1.09966	0.266499	-4.12633	3.68599e-05	0.00622731	Chr2S	S	dnajc22.S	DNAJC22
XBXL10_1g31093	6881.86	-1.0973	0.291505	-3.76428	0.000167032	0.0149252	Chr7L	L	fxyd2.L	TRIM41
XBXL10_1g22510	818.014	-1.09448	0.331403	-3.30258	0.000958013	0.0427969	Chr5L	L	chgb.L	CHGB
XBXL10_1g709	22599.7	-1.09098	0.280427	-3.89043	0.000100066	0.0112803	Chr1L	L	qdpr.L	QDPR
XBXL10_1g40413	402.823	-1.08938	0.23387	-4.65805	3.1922e-06	0.0011611	Chr9_10L	L	muc13.L	FAM135A
XBXL10_1g15535	3176.37	-1.089	0.235889	-4.61657	3.90125e-06	0.00138638	Chr3S	S	aagab.S	AAGAB
XBXL10_1g33493	1116.27	-1.08704	0.256429	-4.23916	2.24357e-05	0.00459052	Chr7S	S	aadacl4.S	ATRX
XBXL10_1g920	4154.36	-1.08529	0.258147	-4.20417	2.62044e-05	0.00488049	Chr1L	L	aadat.L	AADAT
XBXL10_1g10077	3081.46	-1.08504	0.333538	-3.25313	0.00114143	0.0464337	Chr2S	S	cited4.S	NSD1
XBXL10_1g31694	470.991	-1.08314	0.350731	-3.08823	0.0020135	0.0650148	Chr7L	L	LOC108696707	ECM1P1
XBXL10_1g13268	63.1737	-1.08256	0.349853	-3.09434	0.00197251	0.0644654	Chr3L	L	MGC145330.L	ENSG00000254278
XBXL10_1g30820	183.11	-1.08012	0.344587	-3.13454	0.00172123	0.0594584	Chr7L	L	LOC108696310	PLCB3
XBXL10_1g2907	62.2526	-1.07863	0.351325	-3.07016	0.00213941	0.066745	Chr1L	L	LOC121395174	P2RX6
XBXL10_1g2203	115.051	-1.07476	0.364066	-2.9521	0.00315622	0.0826765	Chr1L	L	LOC108714860	RNF31
XBXL10_1g34331	339.207	-1.0708	0.329262	-3.25211	0.00114551	0.0464772	Chr8L	L	traf1.L	TRAF1
XBXL10_1g10647	437.466	-1.07029	0.258717	-4.13692	3.51998e-05	0.00607974	Chr2S	S	tamalin.S	TAMALIN
XBXL10_1g9164	519.601	-1.0683	0.253958	-4.20658	2.59265e-05	0.00488049	Chr2S	S	kcnj15.S	KCNJ15
XBXL10_1g19130	429.473	-1.06713	0.32117	-3.32262	0.000891756	0.0412114	Chr4L	L	dph2.L	DPH2
XBXL10_1g4107	923.707	-1.06697	0.32198	-3.31377	0.000920466	0.0419117	Chr1S	S	dapp1.S	DAPP1
XBXL10_1g10227	159.739	-1.06493	0.293619	-3.6269	0.000286848	0.0207692	Chr2S	S	rasl10b.S	RASL10B
XBXL10_1g41482	10104.4	-1.06312	0.301131	-3.53041	0.000414911	0.0268415	Chr9_10L	L	slc5a2.L	SLC5A2
XBXL10_1g5848	318.548	-1.06282	0.287261	-3.69985	0.000215731	0.0171901	Chr1S	S	baat.S	BAAT
XBXL10_1g40957	7753.85	-1.06049	0.317092	-3.34443	0.000824524	0.0392182	Chr9_10L	L	slc40a1.L	SLC40A1
XBXL10_1g12927	1509.66	-1.05863	0.225482	-4.69499	2.66625e-06	0.00101769	Chr3L	L	cimap1a.L	ODF3
XBXL10_1g21860	187.609	-1.05826	0.327254	-3.23376	0.00122174	0.0482065	Chr4S	S	rgs4.S	RGS4
XBXL10_1g23927	318.693	-1.049	0.337811	-3.10529	0.0019009	0.0636039	Chr5L	L	meltf.L	MELTF
XBXL10_1g2855	16027.6	-1.04718	0.249034	-4.20496	2.61134e-05	0.00488049	Chr1L	L	arpc3.L	ARPC3
XBXL10_1g2551	395.985	-1.04681	0.363829	-2.87721	0.00401205	0.0950097	Chr1L	L	kctd10.L	KCTD10
XBXL10_1g27374	80.0908	-1.04638	0.32524	-3.21724	0.00129429	0.0498372	Chr6L	L	sfrp4.L	SFRP4
XBXL10_1g21798	4037.2	-1.04604	0.25401	-4.11813	3.81956e-05	0.00624518	Chr4S	S	hccs.S	HCCS
XBXL10_1g2753	280.528	-1.04602	0.347599	-3.00926	0.00261881	0.075177	Chr1L	L	LOC108716191	SYT12
XBXL10_1g14996	450.933	-1.04507	0.347981	-3.00324	0.00267122	0.0756978	Chr3S	S	LOC121402088	ZNF496-DT
XBXL10_1g35692	1481.11	-1.04312	0.306831	-3.39966	0.000674696	0.0344502	Chr8L	L	entpd5.L	ENTPD5	*
XBXL10_1g28578	332.697	-1.04249	0.364853	-2.85728	0.00427293	0.0980373	Chr6S	S	LOC121395207	PLXNA4
XBXL10_1g11225	5570.33	-1.03956	0.178159	-5.83503	5.37813e-09	9.72245e-06	Chr2S	S	ucp2.S	UCP2
XBXL10_1g21882	216.244	-1.03853	0.286437	-3.62569	0.000288196	0.0207991	Chr4S	S	LOC121393333	LINC02269
XBXL10_1g15642	132.158	-1.03817	0.34079	-3.04637	0.00231623	0.0702068	Chr3S	S	sema4b.S	SEMA4B	*
XBXL10_1g20779	7220.19	-1.03163	0.218395	-4.7237	2.31588e-06	0.00091343	Chr4S	S	fads2.S	FADS2
XBXL10_1g32436	454.36	-1.03087	0.295617	-3.48717	0.000488163	0.029479	Chr7S	S	clstn3.S	CLSTN3
XBXL10_1g18501	92.4646	-1.02684	0.355288	-2.89016	0.00385048	0.0933812	Chr4L	L	LOC121402987	INTS11
XBXL10_1g2732	414.893	-1.02542	0.28771	-3.56408	0.000365128	0.0244873	Chr1L	L	gnb1l.L	GNB1L
XBXL10_1g21773	694.272	-1.02493	0.349633	-2.93145	0.00337383	0.0862056	Chr4S	S	npl.S	NPL
XBXL10_1g1749	27891.3	-1.02131	0.32246	-3.16725	0.00153886	0.056014	Chr1L	L	prss57.L	KLK14
XBXL10_1g10584	1132.35	-1.02116	0.249105	-4.09933	4.14349e-05	0.0064374	Chr2S	S	mzt1.S	PDIA3
XBXL10_1g27541	340.723	-1.01767	0.328842	-3.09471	0.00197006	0.0644654	Chr6L	L	rnf152.L	RNF152
XBXL10_1g12497	388.596	-1.01668	0.29656	-3.42825	0.00060749	0.0325507	Chr3L	L	rassf9.L	DPP10-AS2
XBXL10_1g15474	6808.66	-1.01604	0.240872	-4.21818	2.46286e-05	0.00470026	Chr3S	S	fam136a.S	FAM136A
XBXL10_1g29385	507.365	-1.01599	0.325402	-3.12227	0.0017946	0.0610473	Chr6S	S	scgn.S	SCGN
XBXL10_1g6155	3316.19	-1.01459	0.351055	-2.89012	0.00385099	0.0933812	Chr2L	L	LOC108707838	PDZK1
XBXL10_1g35618	1972.69	-1.01356	0.328087	-3.0893	0.00200629	0.0649839	Chr8L	L	exosc5.L	EME1
XBXL10_1g4953	374.286	-1.01213	0.314632	-3.21686	0.00129602	0.0498372	Chr1S	S	syk.S	SYK
XBXL10_1g7787	232928	-1.01091	0.254097	-3.97843	6.93714e-05	0.00886447	Chr2L	L	rgn.L	RGN
XBXL10_1g30991	275.786	-1.0105	0.278299	-3.63098	0.000282352	0.0206962	Chr7L	L	LOC108695823	ENSG00000290016
XBXL10_1g19375	6454.26	-1.00358	0.264287	-3.79732	0.00014627	0.0140442	Chr4L	L	hccs.L	HCCS
XBXL10_1g41430	1781.9	-1.00317	0.30397	-3.30023	0.000966066	0.0427969	Chr9_10L	L	pemt.L	PEMT
XBXL10_1g1283	1877.69	-1.00283	0.202791	-4.94514	7.60905e-07	0.000385654	Chr1L	L	rassf6.L	RASSF6
XBXL10_1g20675	1009.47	-1.00239	0.300979	-3.33045	0.000867056	0.0403109	Chr4S	S	slc25a45.S	SLC25A45
XBXL10_1g31745	998.453	-0.998705	0.212268	-4.70492	2.53969e-06	0.000981496	Chr7L	L	LOC108697037	CXCR1
XBXL10_1g42834	244.473	-0.996878	0.317424	-3.14052	0.00168648	0.0587624	Chr9_10S	S	aoc3.S	AOC3
XBXL10_1g41074	838.597	-0.995134	0.338869	-2.93664	0.00331792	0.0853413	Chr9_10L	L	MGC68639	FRS2
XBXL10_1g1545	3779.2	-0.994722	0.241146	-4.12498	3.70772e-05	0.00622998	Chr1L	L	reep6.L	REEP5
XBXL10_1g34540	1160.94	-0.994316	0.287577	-3.45756	0.000545086	0.0309219	Chr8L	L	LOC108706216	TREX2
XBXL10_1g37181	642.335	-0.994211	0.257309	-3.86387	0.000111603	0.0118165	Chr8S	S	jmjd7.S	JMJD7
XBXL10_1g15424	3283.34	-0.990066	0.316237	-3.13078	0.00174345	0.0598914	Chr3S	S	vamp5.S	CPM
XBXL10_1g2684	2438.74	-0.988671	0.264381	-3.73957	0.000184338	0.0156571	Chr1L	L	slc2a11.2.L	SLC2A11
XBXL10_1g36644	143.849	-0.988348	0.227007	-4.35383	1.33779e-05	0.00323129	Chr8L	L	LOC108699376	ENSG00000270562
XBXL10_1g41486	2119.59	-0.988197	0.321788	-3.07095	0.00213376	0.0667033	Chr9_10L	L	pisdl.L	PISD
XBXL10_1g2706	9726.84	-0.987717	0.22034	-4.4827	7.37061e-06	0.00212969	Chr1L	L	slc25a1.L	SLC25A1
XBXL10_1g30403	6380.72	-0.983816	0.223605	-4.39979	1.08355e-05	0.00288794	Chr7L	L	mrpl43.L	MRPL43
XBXL10_1g3230	39895.7	-0.979919	0.26779	-3.65928	0.000252927	0.0192605	Chr1L	L	selenop1.L	SELENOP
XBXL10_1g40516	203.058	-0.978544	0.275596	-3.55064	0.000384289	0.0253327	Chr9_10L	L	tuba1cl.2.L	TUBA1B
XBXL10_1g7224	27534.4	-0.974892	0.226773	-4.29898	1.71587e-05	0.00388035	Chr2L	L	psmb2.L	PSMB2
XBXL10_1g2640	670.885	-0.973786	0.235478	-4.13535	3.54415e-05	0.00608746	Chr1L	L	c1h12orf43.L	C12orf43
XBXL10_1g8009	8206.53	-0.973005	0.258747	-3.76045	0.000169607	0.0150683	Chr2L	L	tuba1b.L	TUBA1B
XBXL10_1g20092	1881.51	-0.972584	0.247685	-3.92669	8.61213e-05	0.010124	Chr4L	L	slc25a26.L	SLC25A26
XBXL10_1g17955	7663.88	-0.967941	0.298773	-3.23972	0.00119645	0.0476568	Chr4L	L	XB990428.L	IFITM3P7
XBXL10_1g25775	690.939	-0.966742	0.249476	-3.87509	0.000106586	0.011521	Chr5S	S	meltf.S	MELTF
XBXL10_1g41352	490.187	-0.965936	0.335417	-2.87981	0.00397921	0.0945528	Chr9_10L	L	slc5a11.L	SLC5A11
XBXL10_1g1593	6775.01	-0.964183	0.307036	-3.1403	0.00168778	0.0587624	Chr1L	L	timm10.L	TIMM10
XBXL10_1g32199	2298.98	-0.964002	0.334	-2.88623	0.00389886	0.09388	Chr7L	L	tyrobp.L	ENSG00000272402
XBXL10_1g4139	327.345	-0.961752	0.25971	-3.70318	0.000212917	0.0170134	Chr1S	S	LOC121399319	GUSBP1
XBXL10_1g2125	1417.88	-0.960185	0.276022	-3.47866	0.000503932	0.0297474	Chr1L	L	psat1.L	PSAT1
XBXL10_1g38253	11839.8	-0.959763	0.237433	-4.04226	5.29396e-05	0.00768419	Chr8S	S	pfdn6.S	KLF13
XBXL10_1g35929	173.505	-0.95805	0.328989	-2.9121	0.00359006	0.0900721	Chr8L	L	LOC121397091	BTN3A1
XBXL10_1g7634	18244.4	-0.952812	0.300873	-3.16682	0.00154113	0.056014	Chr2L	L	c1qbp.L	C1QBP
XBXL10_1g26991	503.185	-0.951295	0.210255	-4.52448	6.05454e-06	0.00189079	Chr6L	L	sostdc1.L	SOSTDC1
XBXL10_1g27290	433.729	-0.950324	0.281765	-3.37275	0.000744201	0.0370507	Chr6L	L	LOC108718975	EXOSC7
XBXL10_1g33337	799065	-0.949438	0.249892	-3.79939	0.000145051	0.0140442	Chr7S	S	fxyd2.S	FXYD2
XBXL10_1g9241	4050.72	-0.944914	0.240633	-3.92679	8.60877e-05	0.010124	Chr2S	S	mix23.S	MIX23
XBXL10_1g23214	4466.1	-0.944887	0.157472	-6.00037	1.9687e-09	5.07219e-06	Chr5L	L	pigh.L	PIGH
XBXL10_1g23808	337.718	-0.944273	0.313977	-3.00746	0.00263438	0.0753443	Chr5L	L	LOC121393773	RPL35A
XBXL10_1g8255	594.704	-0.944014	0.254315	-3.71198	0.000205641	0.0166371	Chr2L	L	tarbp2.L	TARBP2
XBXL10_1g31304	2669.79	-0.942868	0.253814	-3.71481	0.00020336	0.0165455	Chr7L	L	c7h1orf50.L	C1orf50
XBXL10_1g18191	4036.33	-0.939477	0.222602	-4.22042	2.43843e-05	0.00470026	Chr4L	L	LOC108713901	LINC02693
XBXL10_1g19138	32427	-0.938557	0.220508	-4.25634	2.07803e-05	0.00445875	Chr4L	L	prdx1.L	PRDX1
XBXL10_1g18228	1588.98	-0.936029	0.322616	-2.90137	0.00371536	0.0921411	Chr4L	L	wdr74.L	WDR74
XBXL10_1g6135	145.704	-0.935788	0.237974	-3.93231	8.4134e-05	0.0100271	Chr2L	L	LOC108707830	SESN3
XBXL10_1g12515	5980.93	-0.934824	0.211408	-4.4219	9.78388e-06	0.00272188	Chr3L	L	btg1.L	BTG1
XBXL10_1g37498	4178.86	-0.934533	0.258084	-3.62105	0.000293411	0.0208537	Chr8S	S	mrpl41.S	MRPL41
XBXL10_1g28828	122.717	-0.930519	0.256325	-3.63024	0.000283161	0.0206962	Chr6S	S	steap2.S	STEAP2
XBXL10_1g3048	17674.2	-0.930401	0.298704	-3.11479	0.00184075	0.0621974	Chr1L	L	LOC108717625	VRK1
XBXL10_1g7873	55.682	-0.927915	0.323647	-2.86705	0.00414311	0.0964552	Chr2L	L	abcc4.L	ABCC4
XBXL10_1g19090	939.406	-0.92776	0.205476	-4.51518	6.32617e-06	0.00192257	Chr4L	L	XB5864909.L	RNF170
XBXL10_1g29432	120.785	-0.927357	0.313039	-2.96243	0.00305218	0.0814558	Chr6S	S	LOC108695239	RNMT
XBXL10_1g15458	19102.6	-0.927059	0.284039	-3.26385	0.0010991	0.0455509	Chr3S	S	pcna.S	PCNA
XBXL10_1g36133	8256.21	-0.927029	0.227442	-4.0759	4.58371e-05	0.00698102	Chr8L	L	erh.L	ERH
XBXL10_1g29414	8598.63	-0.926216	0.22517	-4.11341	3.89857e-05	0.00624518	Chr6S	S	cyb5a.S	CYB5A
XBXL10_1g6913	3506.04	-0.920814	0.297237	-3.09791	0.00194893	0.0641011	Chr2L	L	msra.2.L	MSRA	*
XBXL10_1g34289	167.234	-0.918634	0.239145	-3.84132	0.000122375	0.0126538	Chr8L	L	tmem250.L	TMEM250
XBXL10_1g24573	196.539	-0.918399	0.248007	-3.70312	0.000212964	0.0170134	Chr5L	L	pnoc.L	ENSG00000235138
XBXL10_1g9785	169.385	-0.91555	0.275811	-3.31948	0.000901853	0.0414919	Chr2S	S	nuak2.S	NUAK2
XBXL10_1g22479	15464.1	-0.91396	0.318265	-2.8717	0.00408273	0.0958014	Chr4S	S	LOC108704422	SMIM4
XBXL10_1g32260	2774.31	-0.913944	0.242176	-3.77388	0.000160728	0.0146804	Chr7L	L	mrto4.L	MRTO4
XBXL10_1g26703	3127.18	-0.911926	0.314218	-2.90221	0.00370544	0.0920909	Chr6L	L	LOC108718460	STK35
XBXL10_1g42690	221.896	-0.910274	0.306083	-2.97394	0.00294	0.0802258	Chr9_10S	S	LOC108702679	SRXN1
XBXL10_1g10048	17329.5	-0.907967	0.237621	-3.82108	0.00013287	0.0131665	Chr2S	S	znf706l.S	ZNF706
XBXL10_1g7284	669.757	-0.907822	0.290791	-3.12191	0.00179684	0.0610473	Chr2L	L	zc3h12a.L	ZC3H12B
XBXL10_1g42140	154.249	-0.907268	0.270605	-3.35274	0.000800147	0.0384132	Chr9_10L	L	LOC108704730	CDKL4
XBXL10_1g31760	4441.5	-0.906693	0.238862	-3.79589	0.000147114	0.0140748	Chr7L	L	emc10.L	EMC10
XBXL10_1g43297	686.139	-0.90636	0.263907	-3.43439	0.000593879	0.0322122	Chr9_10S	S	slc15a2.S	SLC15A2
XBXL10_1g1894	267.682	-0.906348	0.26006	-3.48516	0.00049185	0.029479	Chr1L	L	tmem221.L	PRDM15
XBXL10_1g2248	822.213	-0.906198	0.264877	-3.42121	0.00062344	0.032873	Chr1L	L	slc7a7.L	SLC7A7
XBXL10_1g35661	3349.41	-0.903656	0.263389	-3.43088	0.000601634	0.0324066	Chr8L	L	mrps12.L	MRPS12
XBXL10_1g40958	5584.11	-0.903398	0.217947	-4.14504	3.39755e-05	0.00593459	Chr9_10L	L	asnsd1.L	ASNSD1
XBXL10_1g8343	2631.76	-0.901821	0.242483	-3.71912	0.000199921	0.0164189	Chr2L	L	slc25a15.2.L	SLC25A15
XBXL10_1g27050	902.87	-0.90087	0.240603	-3.74423	0.000180951	0.0156042	Chr6L	L	LOC121394567	XKR6
XBXL10_1g10643	290.76	-0.900457	0.239186	-3.76467	0.000166771	0.0149252	Chr2S	S	lpar6.S	LPAR6
XBXL10_1g18651	1150.09	-0.900104	0.271937	-3.30998	0.000933043	0.0421122	Chr4L	L	ctu2.L	CTU2
XBXL10_1g30874	138.978	-0.89983	0.276276	-3.257	0.00112597	0.0460761	Chr7L	L	lrrc18.L	LRRC18
XBXL10_1g9985	2090.33	-0.899334	0.305702	-2.94187	0.00326238	0.0843715	Chr2S	S	smpdl3b.S	SMPDL3B
XBXL10_1g7406	5456.86	-0.898903	0.272469	-3.2991	0.000969943	0.0427969	Chr2L	L	ptrh2.L	PTRH2
XBXL10_1g10230	1041.9	-0.898178	0.238602	-3.76434	0.00016699	0.0149252	Chr2S	S	mmp28.S	MMP28
XBXL10_1g28663	381.033	-0.896255	0.297956	-3.00801	0.00262965	0.0753443	Chr6S	S	ccdc12.S	CCDC12
XBXL10_1g38223	17571.5	-0.895102	0.251357	-3.56108	0.000369337	0.0246626	Chr8S	S	polr2i.S	POLR2I
XBXL10_1g12039	735.687	-0.89432	0.256007	-3.49335	0.000477005	0.029261	Chr3L	L	vwf.L	VWF
XBXL10_1g19441	773.498	-0.893428	0.279695	-3.19429	0.00140175	0.0524585	Chr4L	L	ankrd45.L	ANKRD45
XBXL10_1g696	96.6546	-0.892898	0.301724	-2.95932	0.00308321	0.0816126	Chr1L	L	LOC108698040	PARP3
XBXL10_1g28103	5713.34	-0.891606	0.230236	-3.87257	0.000107693	0.011521	Chr6L	L	mrpl53.L	UBE2D1
XBXL10_1g37553	2043.52	-0.890413	0.24223	-3.6759	0.000237008	0.0183189	Chr8S	S	LOC108699910	OR11A1
XBXL10_1g4400	3766.03	-0.889376	0.259324	-3.42959	0.000604485	0.0324826	Chr1S	S	polr2e.S	POLR2E
XBXL10_1g25939	41887.6	-0.888562	0.16755	-5.30327	1.13746e-07	9.25446e-05	Chr5S	S	selenot.S	SELENOT
XBXL10_1g2682	1703.29	-0.88553	0.247626	-3.57608	0.000348785	0.023752	Chr1L	L	slc2a11l3.l	SLC2A9
XBXL10_1g9026	45567.7	-0.885491	0.253884	-3.48778	0.000487044	0.029479	Chr2S	S	ubb.S	UBC
XBXL10_1g36215	4689.43	-0.884461	0.233224	-3.79233	0.000149243	0.0141267	Chr8L	L	gchfr.L	GCHFR
XBXL10_1g35409	408.944	-0.882768	0.221358	-3.98796	6.66434e-05	0.00877812	Chr8L	L	rgl2.L	RGL2
XBXL10_1g35301	3170.13	-0.882648	0.269073	-3.28033	0.00103685	0.0439769	Chr8L	L	hprt1.L	HPRT1
XBXL10_1g30200	9847.5	-0.881873	0.171862	-5.13127	2.87789e-07	0.000177952	Chr7L	L	cisd1.L	CISD1	*
XBXL10_1g7453	981.391	-0.880955	0.233503	-3.77277	0.000161444	0.0146804	Chr2L	L	rad51d.L	RAD51D
XBXL10_1g35309	5802.88	-0.880878	0.230443	-3.82255	0.000132078	0.0131301	Chr8L	L	mmgt1.L	MMGT1
XBXL10_1g39240	9863.49	-0.879859	0.237232	-3.70886	0.000208195	0.0167624	Chr9_10L	L	itgb3.L	ITGB3
XBXL10_1g42672	733.474	-0.878612	0.28577	-3.07454	0.00210824	0.0663426	Chr9_10S	S	LOC108702671	ENSG00000255314
XBXL10_1g7260	2476.09	-0.878576	0.285526	-3.07705	0.0020906	0.0661567	Chr2L	L	cited4.L	NSD1
XBXL10_1g22412	167.877	-0.878256	0.250186	-3.51041	0.000447412	0.0280013	Chr4S	S	dnase1l3.S	DNASE1L3
XBXL10_1g5484	470.532	-0.874643	0.277813	-3.14831	0.00164216	0.0580236	Chr1S	S	tnfaip8.S	TNFAIP8
XBXL10_1g19657	40240	-0.871757	0.221048	-3.94375	8.02157e-05	0.0097856	Chr4L	L	mgst3.L	MGST3
XBXL10_1g3498	376.467	-0.871357	0.222425	-3.91752	8.9463e-05	0.0103314	Chr1S	S	pcgf1.S	PCGF1
XBXL10_1g12952	5001.04	-0.870582	0.23644	-3.68205	0.000231369	0.0180637	Chr3L	L	etfa.L	ETFA
XBXL10_1g29287	2365.46	-0.869659	0.226139	-3.84568	0.000120217	0.0125566	Chr6S	S	psmg4.S	PSMG4
XBXL10_1g12256	10792.9	-0.868754	0.156101	-5.56532	2.61664e-08	2.99625e-05	Chr3L	L	gnpda1.L	GNPDA1
XBXL10_1g28655	26224.1	-0.86842	0.210871	-4.11825	3.81757e-05	0.00624518	Chr6S	S	ndufb10.S	NDUFB10
XBXL10_1g6797	217.661	-0.866481	0.27715	-3.12639	0.00176965	0.0605895	Chr2L	L	ngf.L	NGF
XBXL10_1g40522	3024.14	-0.866375	0.240633	-3.60041	0.00031772	0.0221238	Chr9_10L	L	LOC121397893	TUBA1B
XBXL10_1g3271	3607.35	-0.865777	0.236042	-3.66789	0.000244558	0.0187154	Chr1L	L	agxt2.L	AGXT2
XBXL10_1g10703	112477	-0.862174	0.174098	-4.95222	7.33713e-07	0.00037807	Chr2S	S	myl6.S	MYL6
XBXL10_1g2782	823.378	-0.861969	0.237891	-3.62338	0.000290782	0.0208104	Chr1L	L	bri3bp.L	BRI3BP
XBXL10_1g22036	998.564	-0.857649	0.263025	-3.26071	0.00111135	0.045874	Chr4S	S	LOC108715774	TOMM22
XBXL10_1g1126	396.828	-0.85574	0.277571	-3.08296	0.00204956	0.0655965	Chr1L	L	elovl6.L	ELOVL6
XBXL10_1g1605	7342.8	-0.854567	0.171569	-4.9809	6.32907e-07	0.000362363	Chr1L	L	LOC108712686	MARCHF2
XBXL10_1g33009	1269.2	-0.853566	0.254323	-3.35624	0.000790111	0.038109	Chr7S	S	tmem254l.S	LINC00706
XBXL10_1g30005	13029.3	-0.851017	0.191496	-4.44405	8.82831e-06	0.00250408	Chr7L	L	bbip1.L	BBIP1
XBXL10_1g1464	702.288	-0.85059	0.237149	-3.58673	0.000334851	0.0230965	Chr1L	L	aptx.L	APTX
XBXL10_1g12353	2193.04	-0.848952	0.289743	-2.93002	0.00338944	0.0864615	Chr3L	L	hrh2.L	HRH2
XBXL10_1g38413	2943.12	-0.845903	0.296195	-2.8559	0.00429145	0.098273	Chr8S	S	timm50.S	TIMM50
XBXL10_1g38054	457.735	-0.845751	0.278282	-3.03919	0.00237214	0.071342	Chr8S	S	sowahd.S	SOWAHD
XBXL10_1g13214	5238.37	-0.844641	0.250203	-3.37582	0.000735955	0.0366992	Chr3L	L	dut.L	DUT
XBXL10_1g19488	517.065	-0.844173	0.234639	-3.59776	0.00032097	0.0222999	Chr4L	L	s1pr1.L	S1PR1
XBXL10_1g42365	46795.9	-0.843449	0.263183	-3.20479	0.0013516	0.0511472	Chr9_10S	S	phb1.S	PHB1
XBXL10_1g33021	124.267	-0.843342	0.273029	-3.08884	0.0020094	0.0649839	Chr7S	S	LOC108703376	EXT2
XBXL10_1g24913	4535.82	-0.842168	0.211689	-3.97833	6.94018e-05	0.00886447	Chr5S	S	ciao2b.S	CIAO2B
XBXL10_1g21879	2911.08	-0.841804	0.161568	-5.21022	1.88621e-07	0.000129591	Chr4S	S	XB5731323.S	ENSG00000280345
XBXL10_1g19871	8723.18	-0.839463	0.208938	-4.01775	5.87556e-05	0.00810959	Chr4L	L	abhd14b.L	ABHD14B
XBXL10_1g34719	1531.66	-0.83814	0.275697	-3.04008	0.00236515	0.071201	Chr8L	L	renbp.L	RENBP
XBXL10_1g4024	10050.2	-0.837727	0.22174	-3.77797	0.000158114	0.0145923	Chr1S	S	ostc.S	OSTC
XBXL10_1g5206	3399.03	-0.837682	0.183755	-4.55869	5.14731e-06	0.00168864	Chr1S	S	dgcr6.S	DGCR6
XBXL10_1g25250	7254.52	-0.836663	0.219887	-3.80496	0.000141825	0.0138321	Chr5S	S	sult6b1.5.S	SULT6B1
XBXL10_1g43298	3180.71	-0.835968	0.224839	-3.71807	0.000200749	0.0164195	Chr9_10S	S	eaf2.S	EAF2
XBXL10_1g38898	12411.1	-0.834152	0.211042	-3.95254	7.73271e-05	0.00960129	Chr9_10L	L	mlx.L	MLX
XBXL10_1g7478	226.347	-0.831014	0.207774	-3.99961	6.34474e-05	0.00856031	Chr2L	L	rph3al.L	RPH3AL
XBXL10_1g13033	1120.21	-0.830667	0.24149	-3.43975	0.000582243	0.031917	Chr3L	L	ulk3.L	ULK3
XBXL10_1g42565	9568.5	-0.830635	0.285253	-2.91192	0.00359216	0.0900721	Chr9_10S	S	prelid3b.S	PRELID3B
XBXL10_1g40524	1447.71	-0.829846	0.256461	-3.23576	0.0012132	0.0480264	Chr9_10L	L	tuba1cl.3.L	TUBA1B
XBXL10_1g1765	502.493	-0.829175	0.246328	-3.36615	0.000762263	0.0374672	Chr1L	L	klhl26.L	KLHL26
XBXL10_1g6073	20701.2	-0.829097	0.213816	-3.87762	0.000105484	0.011521	Chr2L	L	ndufb4.L	NDUFB4P2
XBXL10_1g3210	24023.6	-0.82882	0.221503	-3.7418	0.000182706	0.0156042	Chr1L	L	ndufs4.L	NDUFS4
XBXL10_1g14650	2504.99	-0.828689	0.189164	-4.38081	1.18241e-05	0.0030212	Chr3L	L	rangrf.L	RANGRF
XBXL10_1g15611	4033.71	-0.82758	0.240256	-3.44457	0.000571958	0.0317473	Chr3S	S	mrps11.S	MRPS11
XBXL10_1g27740	5591.3	-0.827576	0.224183	-3.69153	0.000222912	0.0175363	Chr6L	L	timm21.L	TIMM21
XBXL10_1g6516	7273.87	-0.826168	0.240915	-3.42929	0.000605168	0.0324826	Chr2L	L	sdf2.L	SDF2
XBXL10_1g31731	1501.36	-0.825753	0.215734	-3.82764	0.000129377	0.013081	Chr7L	L	ceacam19lz.L	CLEC18B
XBXL10_1g21948	493.176	-0.825361	0.283467	-2.91166	0.00359509	0.0900724	Chr4S	S	hmox1.S	HMOX1
XBXL10_1g15743	10268.2	-0.825115	0.207451	-3.9774	6.96726e-05	0.00886447	Chr3S	S	rsl24d1.S	RSL24D1
XBXL10_1g10574	6556.55	-0.82458	0.214857	-3.83781	0.000124134	0.0127928	Chr2S	S	uchl3.S	UCHL3
XBXL10_1g33604	384.556	-0.823608	0.285327	-2.88654	0.00389504	0.09388	Chr7S	S	mpv17l.S	MPV17L
XBXL10_1g21997	1904.75	-0.823183	0.244116	-3.3721	0.000745974	0.0370792	Chr4S	S	uck2.S	UCK2
XBXL10_1g30897	4423.53	-0.822566	0.202153	-4.06903	4.72099e-05	0.00712906	Chr7L	L	pex14.L	PEX14
XBXL10_1g37281	269.685	-0.822539	0.27542	-2.98648	0.00282206	0.0783211	Chr8S	S	LOC108700477	GNG2
XBXL10_1g10220	3661.36	-0.821027	0.25988	-3.15925	0.00158177	0.0567327	Chr2S	S	nle1.S	NLE1
XBXL10_1g40337	1003.88	-0.820755	0.226281	-3.62715	0.000286572	0.0207692	Chr9_10L	L	polg2.L	POLG2
XBXL10_1g20908	1909.68	-0.820622	0.185859	-4.41531	1.00867e-05	0.00273552	Chr4S	S	fadd.S	ENSG00000281732
XBXL10_1g34002	15687	-0.820323	0.206015	-3.98187	6.83761e-05	0.00886447	Chr7S	S	micos10.S	MICOS10
XBXL10_1g8648	409.887	-0.816391	0.264456	-3.08705	0.00202151	0.0651031	Chr2L	L	pgap2.L	PGAP2
XBXL10_1g19687	11407	-0.813763	0.236867	-3.43553	0.000591394	0.0321338	Chr4L	L	tomm22.L	TOMM22P5
XBXL10_1g37673	5294.33	-0.813591	0.198282	-4.10321	4.07456e-05	0.00639458	Chr8S	S	phyhd1.S	PHYHD1
XBXL10_1g41436	2416.95	-0.812562	0.271185	-2.99633	0.00273247	0.0770098	Chr9_10L	L	atpaf2.L	ATPAF2
XBXL10_1g18204	5142.81	-0.811194	0.2176	-3.72791	0.000193073	0.0162207	Chr4L	L	ppp1r14b.L	PPP1R14B
XBXL10_1g6840	121.051	-0.810094	0.265788	-3.04789	0.00230453	0.0699929	Chr2L	L	stpg1.L	STPG1
XBXL10_1g9206	331.516	-0.807268	0.245107	-3.29353	0.000989363	0.0431757	Chr2S	S	LOC108709263	PALS1
XBXL10_1g21684	8966.14	-0.806362	0.272107	-2.9634	0.00304261	0.0814444	Chr4S	S	pdzk1ip1.S	DIAPH3-AS2
XBXL10_1g11920	1041.75	-0.805078	0.230731	-3.48926	0.000484368	0.0294659	Chr3L	L	mterf2.L	MTERF2
XBXL10_1g22459	487.427	-0.804522	0.255207	-3.15243	0.0016192	0.0575347	Chr4S	S	LOC108704415	TAMM41
XBXL10_1g18596	1544.2	-0.804117	0.258513	-3.11055	0.00186739	0.0626182	Chr4L	L	tradd.L	COLGALT1
XBXL10_1g24877	5693.21	-0.804024	0.220155	-3.65209	0.000260118	0.0196627	Chr5S	S	ccdc167.S	CCDC167
XBXL10_1g26993	761.826	-0.803467	0.23142	-3.4719	0.000516796	0.0300334	Chr6L	L	LOC108718856	LRRC72
XBXL10_1g23991	220.114	-0.801499	0.260865	-3.07247	0.00212296	0.0666289	Chr5L	L	cldn11.L	CLDN11
XBXL10_1g27737	21093.5	-0.800894	0.234751	-3.41167	0.000645654	0.0336622	Chr6L	L	cyb5a.L	CYB5A
XBXL10_1g31778	24865.5	-0.800244	0.26418	-3.02917	0.00245228	0.0728312	Chr7L	L	prmt1.L	PRMT1
XBXL10_1g37730	1931.43	-0.797151	0.203649	-3.91433	9.06546e-05	0.0103834	Chr8S	S	ccnq.S	CCNQ
XBXL10_1g1777	266.493	-0.795856	0.259338	-3.06879	0.00214925	0.0669844	Chr1L	L	tstd2.L	TSTD2
XBXL10_1g43688	499.155	-0.795121	0.219571	-3.62125	0.000293187	0.0208537	Chr9_10S	S	ccnyl1.S	CCNYL1
XBXL10_1g15698	14000.4	-0.794055	0.268181	-2.9609	0.00306745	0.0814991	Chr3S	S	selenow2.S	CIP2A
XBXL10_1g9312	1180.82	-0.793192	0.218495	-3.63026	0.000283137	0.0206962	Chr2S	S	wdr4.S	WDR4
XBXL10_1g30420	4164.24	-0.793131	0.261435	-3.03376	0.00241523	0.0721464	Chr7L	L	npm3.L	FBXO3
XBXL10_1g4890	2252.39	-0.792617	0.269463	-2.94147	0.00326658	0.0843715	Chr1S	S	ostf1.S	OSTF1
XBXL10_1g33790	558.727	-0.791856	0.228351	-3.46771	0.000524922	0.030278	Chr7S	S	LOC108697830	MAPRE2
XBXL10_1g27143	68124.3	-0.791781	0.208904	-3.79017	0.000150544	0.0141902	Chr6L	L	rpl15.L	RPL15
XBXL10_1g34218	600.769	-0.791228	0.222743	-3.5522	0.000382025	0.0252373	Chr8L	L	LOC108706083	SEMA3F
XBXL10_1g36122	1117.37	-0.790335	0.194355	-4.06646	4.77336e-05	0.00714106	Chr8L	L	fam177a1.L	FAM177A1
XBXL10_1g25725	372.095	-0.789726	0.248602	-3.17667	0.00148974	0.0548313	Chr5S	S	cldn1.S	CLDN1
XBXL10_1g9021	4694.22	-0.788638	0.214307	-3.67995	0.000233282	0.0181014	Chr2S	S	LOC108709182	TIMM22
XBXL10_1g15383	2546.77	-0.787426	0.240131	-3.27915	0.00104121	0.0439769	Chr3S	S	tcim.S	TCIM
XBXL10_1g9813	1428.16	-0.785205	0.270431	-2.90353	0.00368985	0.0919251	Chr2S	S	eif2d.S	EIF2D
XBXL10_1g22396	1533.79	-0.78488	0.238031	-3.29738	0.000975897	0.0427969	Chr4S	S	LOC121393393	ABHD6
XBXL10_1g25559	1195.38	-0.784495	0.232039	-3.38088	0.000722553	0.0362649	Chr5S	S	rars2.S	RARS2
XBXL10_1g22415	532.769	-0.784156	0.250401	-3.1316	0.00173858	0.0598571	Chr4S	S	rpp14.S	STRN
XBXL10_1g25866	3976.58	-0.783367	0.196861	-3.97928	6.9124e-05	0.00886447	Chr5S	S	pdcd10.S	PDCD10
XBXL10_1g12461	765.476	-0.78305	0.251503	-3.11348	0.00184895	0.0622025	Chr3L	L	nopchap1.L	ZNF788P
XBXL10_1g35207	295.982	-0.781131	0.254757	-3.06618	0.0021681	0.0673061	Chr8L	L	sash3.L	SASH3
XBXL10_1g16304	5075.38	-0.780996	0.183392	-4.25861	2.05702e-05	0.00444733	Chr3S	S	btg1.S	BTG1
XBXL10_1g21732	2709.33	-0.780995	0.173229	-4.50845	6.53019e-06	0.00194129	Chr4S	S	fam151a.S	FAM151B
XBXL10_1g24867	142.658	-0.779252	0.268987	-2.89698	0.00376769	0.0925225	Chr5S	S	mgat2l.S	MGAT2
XBXL10_1g21193	4338.71	-0.778641	0.143233	-5.4362	5.44297e-08	5.09941e-05	Chr4S	S	cmc2.S	KIAA1328
XBXL10_1g2713	3073.43	-0.777589	0.247254	-3.1449	0.00166145	0.0583716	Chr1L	L	ydjc.L	YDJC
XBXL10_1g34787	2086.74	-0.777173	0.184204	-4.21908	2.45303e-05	0.00470026	Chr8L	L	tsc22d3.L	TSC22D3
XBXL10_1g23398	328748	-0.776207	0.250098	-3.10361	0.00191173	0.0636565	Chr5L	L	rps12.L	ENSG00000227615
XBXL10_1g2178	2796.14	-0.776078	0.242981	-3.19399	0.00140321	0.0524585	Chr1L	L	cks2.L	CKS2
XBXL10_1g24186	3646.41	-0.774091	0.204708	-3.78144	0.000155925	0.014505	Chr5L	L	lamtor3l.L	LAMTOR3
XBXL10_1g23489	178.894	-0.772393	0.245845	-3.14179	0.00167919	0.0587279	Chr5L	L	fig4.L	FIG4
XBXL10_1g40844	23606.8	-0.772333	0.186464	-4.14199	3.44304e-05	0.00598026	Chr9_10L	L	LOC108705838	SUMO3
XBXL10_1g41816	155.691	-0.771928	0.258236	-2.98923	0.00279679	0.0779698	Chr9_10L	L	LOC108703960	WDFY2
XBXL10_1g35970	438.036	-0.771271	0.249676	-3.08908	0.00200775	0.0649839	Chr8L	L	btbd6.L	BTBD6
XBXL10_1g8056	290629	-0.771218	0.244937	-3.14864	0.00164034	0.0580236	Chr2L	L	LOC108708564	RPL41P1
XBXL10_1g23146	4461.67	-0.770441	0.259156	-2.97289	0.00295011	0.0802377	Chr5L	L	LOC108716686	CEBPZOS
XBXL10_1g2245	320.447	-0.769903	0.259055	-2.97196	0.00295901	0.08039	Chr1L	L	c1h14orf119.L	FCRL3
XBXL10_1g20632	1217.88	-0.769368	0.218115	-3.52736	0.000419732	0.026923	Chr4S	S	ppp1r14b.S	PPP1R14B
XBXL10_1g34086	181613	-0.768596	0.257204	-2.98827	0.0028056	0.0780745	Chr8L	L	rpl10.L	RPL10
XBXL10_1g43627	1658.13	-0.768318	0.21655	-3.54799	0.000388186	0.0255352	Chr9_10S	S	LOC108702286	UBE2G2
XBXL10_1g28392	406.491	-0.764683	0.185261	-4.12761	3.66559e-05	0.00622731	Chr6L	L	nat2.L	TMEM101
XBXL10_1g6944	4108.54	-0.763892	0.186284	-4.10069	4.11917e-05	0.00643194	Chr2L	L	LOC108708105	CISD3
XBXL10_1g16273	6181.44	-0.763808	0.174961	-4.36558	1.26787e-05	0.0031612	Chr3S	S	llph.S	SLC24A4
XBXL10_1g7875	242.083	-0.763213	0.255175	-2.99094	0.00278124	0.0777895	Chr2L	L	gpr180.L	GPR180
XBXL10_1g14168	305.778	-0.762269	0.266999	-2.85495	0.00430434	0.0982845	Chr3L	L	b3galt2l.1.L	B3GNT4
XBXL10_1g39379	7169	-0.761373	0.210232	-3.62159	0.000292796	0.0208537	Chr9_10L	L	prelid3b.L	PRELID3B
XBXL10_1g37419	6554.02	-0.761258	0.267002	-2.85113	0.00435637	0.0988158	Chr8S	S	mrpl17.S	MRPL17
XBXL10_1g13348	1390.19	-0.761004	0.232067	-3.27924	0.00104087	0.0439769	Chr3L	L	mrps11.L	MRPS11
XBXL10_1g27317	3679.63	-0.760415	0.186492	-4.07748	4.55274e-05	0.00696816	Chr6L	L	slc6a19.L	SLC6A19
XBXL10_1g14638	4354.56	-0.759283	0.186614	-4.06873	4.72703e-05	0.00712906	Chr3L	L	naa38.L	NAA38
XBXL10_1g1755	26292	-0.759058	0.242444	-3.13086	0.00174293	0.0598914	Chr1L	L	isyna1.L	ISYNA1
XBXL10_1g19084	1951.94	-0.756633	0.152364	-4.96596	6.83609e-07	0.000366632	Chr4L	L	tm2d1.L	TM2D1
XBXL10_1g6925	225.955	-0.755814	0.229074	-3.29942	0.000968835	0.0427969	Chr2L	L	slc9a1.L	SLC9A1
XBXL10_1g32624	87647.5	-0.755102	0.219742	-3.43631	0.000589703	0.0320983	Chr7S	S	atp5mk.S	ATP5MK
XBXL10_1g4545	11394.6	-0.7539	0.216981	-3.4745	0.000511812	0.0299125	Chr1S	S	isyna1.S	ISYNA1
XBXL10_1g40848	1391.43	-0.753498	0.218441	-3.44943	0.000561765	0.0313503	Chr9_10L	L	dbr1.L	DBR1
XBXL10_1g18655	1628.01	-0.752431	0.22817	-3.29767	0.000974892	0.0427969	Chr4L	L	aprt.L	NUP88
XBXL10_1g26899	1405.59	-0.751245	0.20578	-3.65072	0.000261509	0.0197197	Chr6L	L	trdmt1.L	TRDMT1
XBXL10_1g19486	1253.5	-0.750055	0.182217	-4.11628	3.85044e-05	0.00624518	Chr4L	L	extl2.L	EXTL2
XBXL10_1g35814	17970.2	-0.749699	0.196284	-3.81946	0.000133745	0.0132109	Chr8L	L	glrx5.L	GLRX5
XBXL10_1g34211	3347.18	-0.748548	0.242412	-3.08791	0.00201567	0.0650148	Chr8L	L	mrpl41.L	MRPL41
XBXL10_1g27633	458.93	-0.747479	0.248938	-3.00267	0.0026762	0.0757692	Chr6L	L	nedd9.L	NEDD9
XBXL10_1g12664	676.151	-0.747108	0.209024	-3.57426	0.000351213	0.0238647	Chr3L	L	znf277.L	ZNF277
XBXL10_1g34310	804.462	-0.746292	0.202409	-3.68705	0.000226872	0.0178025	Chr8L	L	LOC108698194	PHTF1
XBXL10_1g27025	1510.34	-0.745899	0.228975	-3.25755	0.00112379	0.0460761	Chr6L	L	polr1f.L	POLR1F
XBXL10_1g2673	2716.41	-0.745222	0.188011	-3.96371	7.37926e-05	0.00927417	Chr1L	L	ddt.L	DDT
XBXL10_1g34373	285.957	-0.744266	0.231155	-3.21977	0.00128292	0.0497113	Chr8L	L	LOC121396868	RTTN
XBXL10_1g40479	6574.93	-0.743101	0.188426	-3.94372	8.02263e-05	0.0097856	Chr9_10L	L	LOC108701269	ZC3H6
XBXL10_1g27074	56317.2	-0.742654	0.257253	-2.88686	0.00389106	0.09388	Chr6L	L	cycs.L	CYCS
XBXL10_1g10104	407.749	-0.742052	0.249982	-2.96843	0.00299329	0.0808946	Chr2S	S	tor2a.S	TOR2A
XBXL10_1g35702	3211.95	-0.741709	0.203318	-3.64802	0.000264274	0.0198797	Chr8L	L	fcf1.L	FCF1
XBXL10_1g9866	3217.65	-0.741325	0.214744	-3.45213	0.00055617	0.0312132	Chr2S	S	rabif.S	RABIF
XBXL10_1g5452	8211.68	-0.737682	0.249481	-2.95686	0.00310786	0.0819413	Chr1S	S	LOC108707190	LYRM7
XBXL10_1g4822	2963.26	-0.736581	0.227113	-3.24324	0.00118179	0.0472532	Chr1S	S	ak3.S	AK3
XBXL10_1g16058	1069.99	-0.736575	0.172487	-4.27032	1.9519e-05	0.00427993	Chr3S	S	fam107b.S	FAM107B
XBXL10_1g34458	910.681	-0.736417	0.239035	-3.08079	0.00206452	0.0655998	Chr8L	L	phyhd1.L	PHYHD1
XBXL10_1g41811	432.7	-0.734621	0.25506	-2.88019	0.00397433	0.0945528	Chr9_10L	L	mfap4.1.L	MFAP4
XBXL10_1g3617	831.056	-0.733717	0.242656	-3.02369	0.00249709	0.0734563	Chr1S	S	chmp3.S	CHMP3
XBXL10_1g7005	1282.73	-0.733328	0.14275	-5.13715	2.78938e-07	0.000175998	Chr2L	L	dynll2.L	DYNLL2
XBXL10_1g16401	17046.4	-0.732315	0.206119	-3.55288	0.000381041	0.0252373	Chr3S	S	higd2a.S	HIGD2A
XBXL10_1g29049	4025.14	-0.731096	0.220008	-3.32304	0.000890417	0.0412111	Chr6S	S	mettl6.S	METTL6
XBXL10_1g21150	4246.48	-0.73094	0.227998	-3.2059	0.0013464	0.0511384	Chr4S	S	MGC147117.S	PLET1
XBXL10_1g21021	163.93	-0.730758	0.233932	-3.12381	0.00178525	0.0609885	Chr4S	S	rnf141.S	RNF141
XBXL10_1g8853	657.242	-0.729032	0.210366	-3.46554	0.000529177	0.0303689	Chr2L	L	rsph1.L	RSPH1
XBXL10_1g18766	9795.27	-0.727662	0.161284	-4.51167	6.43193e-06	0.00193064	Chr4L	L	cotl1.L	COTL1
XBXL10_1g40875	3351.45	-0.72369	0.218155	-3.31731	0.000908876	0.0416292	Chr9_10L	L	maip1.L	MAIP1
XBXL10_1g29124	6895.03	-0.7231	0.24496	-2.95191	0.00315817	0.0826765	Chr6S	S	mrpl32.S	MRPL32
XBXL10_1g36670	3328.27	-0.72307	0.175747	-4.11426	3.88419e-05	0.00624518	Chr8L	L	mrpl24.L	MRPL24
XBXL10_1g7091	1140.43	-0.722472	0.194882	-3.70723	0.000209542	0.016827	Chr2L	L	LOC108708144	MAPK13
XBXL10_1g18434	3556.13	-0.721114	0.250135	-2.8829	0.00394027	0.0942161	Chr4L	L	eif1ad.L	EIF1AD
XBXL10_1g43742	23369.8	-0.720227	0.172108	-4.18473	2.85504e-05	0.00516194	Chr9_10S	S	arpc1a.S	ARPC1A
XBXL10_1g21563	8031.48	-0.720167	0.170009	-4.23605	2.27481e-05	0.00459052	Chr4S	S	leprot.S	LEPROT
XBXL10_1g1953	23036.1	-0.720048	0.238705	-3.01648	0.00255725	0.0740286	Chr1L	L	txn.L	ROBO2
XBXL10_1g27781	3610.92	-0.719499	0.23627	-3.04525	0.0023249	0.0704005	Chr6L	L	LOC108719192	ELOC
XBXL10_1g27440	924.93	-0.718612	0.229692	-3.1286	0.00175643	0.0602704	Chr6L	L	pigm.L	PIGM
XBXL10_1g21558	930.932	-0.717991	0.206492	-3.47709	0.000506881	0.0297932	Chr4S	S	dynlt5.S	DYNLT5
XBXL10_1g24021	3002.6	-0.717944	0.231612	-3.09977	0.00193673	0.063948	Chr5L	L	nmd3.L	NMD3
XBXL10_1g4889	544.206	-0.717573	0.234706	-3.05732	0.00223322	0.0684966	Chr1S	S	carnmt1.S	CARNMT1
XBXL10_1g2846	531.662	-0.714405	0.239885	-2.97811	0.00290028	0.0794928	Chr1L	L	rnf34.L	RNF34
XBXL10_1g26687	6190.94	-0.713541	0.242267	-2.94526	0.00322679	0.0836934	Chr6L	L	tbrg4.L	TBRG4
XBXL10_1g2490	420.498	-0.713188	0.197442	-3.61215	0.000303673	0.0213865	Chr1L	L	gal3st1.L	GAL3ST1
XBXL10_1g6052	607.407	-0.711966	0.235551	-3.02255	0.00250652	0.0736458	Chr2L	L	popdc2.L	POPDC2
XBXL10_1g31196	530.495	-0.711337	0.211727	-3.35968	0.000780314	0.0378084	Chr7L	L	LOC108696519	BAZ2B
XBXL10_1g23937	693.68	-0.710327	0.233769	-3.03858	0.00237693	0.0714164	Chr5L	L	tmem44.L	NPM1P14
XBXL10_1g30348	2375.05	-0.709994	0.183078	-3.87809	0.000105278	0.011521	Chr7L	L	sfr1.L	SFR1
XBXL10_1g27420	792.585	-0.709853	0.240508	-2.95148	0.00316258	0.082715	Chr6L	L	c6h18orf21.L	KTN1
XBXL10_1g17018	610.392	-0.709815	0.18749	-3.78588	0.000153165	0.0143933	Chr3S	S	ppan.S	PPAN
XBXL10_1g16519	2491.14	-0.708618	0.175774	-4.03142	5.54408e-05	0.00782677	Chr3S	S	gnpda1.S	GNPDA1
XBXL10_1g1199	136.304	-0.708189	0.242429	-2.92122	0.00348659	0.0880677	Chr1L	L	nfkb1.L	NFKB1
XBXL10_1g43630	1057.01	-0.707755	0.177486	-3.98768	6.67225e-05	0.00877812	Chr9_10S	S	dbr1.S	DBR1
XBXL10_1g30629	410.479	-0.704652	0.205984	-3.4209	0.000624137	0.032873	Chr7L	L	nfkb2.L	NFKB2
XBXL10_1g13497	1649.7	-0.704593	0.231047	-3.04957	0.00229168	0.0697361	Chr3L	L	snrpg.L	SNRPG
XBXL10_1g40774	4136.75	-0.704467	0.244265	-2.88403	0.00392621	0.0940982	Chr9_10L	L	ftcd.L	FTCD
XBXL10_1g9769	5539.45	-0.704276	0.193157	-3.64613	0.000266221	0.0199511	Chr2S	S	lamtor5.S	LAMTOR5
XBXL10_1g3825	499.732	-0.704159	0.206518	-3.40967	0.000650416	0.0338262	Chr1S	S	vps37a.S	VPS37A
XBXL10_1g39793	17540.3	-0.70372	0.16547	-4.25285	2.11062e-05	0.00446946	Chr9_10L	L	coa3.L	DAPP1
XBXL10_1g15018	4738.28	-0.703326	0.179471	-3.91889	8.89594e-05	0.0103314	Chr3S	S	mrps33.S	MRPS33
XBXL10_1g36062	254.012	-0.703093	0.244878	-2.8712	0.00408917	0.0958014	Chr8L	L	dnal1.L	DNAL1
XBXL10_1g21196	680.78	-0.701863	0.244311	-2.87283	0.00406811	0.0957183	Chr4S	S	LOC108715384	DYNLRB2
XBXL10_1g40776	1328.94	-0.701852	0.186179	-3.76977	0.000163398	0.0147712	Chr9_10L	L	ybey.L	YBEY
XBXL10_1g8195	13726.8	-0.701518	0.188573	-3.72014	0.000199109	0.0164189	Chr2L	L	tmt1a.2.L	METTL7A
XBXL10_1g40353	1396.11	-0.701452	0.203726	-3.44311	0.000575059	0.0318622	Chr9_10L	L	tefm.L	TEFM
XBXL10_1g2933	257.78	-0.70145	0.217307	-3.22792	0.00124695	0.0487704	Chr1L	L	marchf3.L	MARCHF3
XBXL10_1g37868	3459.18	-0.700594	0.17356	-4.03662	5.42275e-05	0.00776182	Chr8S	S	tsc22d3.S	TSC22D3
XBXL10_1g4297	9334.76	-0.700208	0.23178	-3.02101	0.00251932	0.0737594	Chr1S	S	mrpl54.S	ENSG00000286045
XBXL10_1g11544	509.291	-0.700059	0.219155	-3.19436	0.00140143	0.0524585	Chr3L	L	borcs5.L	BORCS5
XBXL10_1g6363	1433.89	-0.699492	0.215079	-3.25225	0.00114494	0.0464772	Chr2L	L	cmss1.L	CMSS1
XBXL10_1g40873	1181.53	-0.698331	0.235737	-2.96233	0.00305324	0.0814558	Chr9_10L	L	XB5818974.L	FTCDNL1
XBXL10_1g44379	4069.88	-0.695981	0.22283	-3.12337	0.00178794	0.0610131	Chr9_10S	S	LOC108704190	PITPNA
XBXL10_1g24302	647.841	-0.695547	0.176071	-3.95038	7.8027e-05	0.00964945	Chr5L	L	LOC108717148	A4GNT
XBXL10_1g13816	33815.3	-0.694391	0.175478	-3.95714	7.58524e-05	0.00949445	Chr3L	L	pet100.L	ENSG00000283390
XBXL10_1g38221	4969.42	-0.693983	0.205489	-3.37723	0.000732203	0.0366303	Chr8S	S	tbcb.S	TBCB
XBXL10_1g8649	7679.27	-0.692913	0.229635	-3.01745	0.00254907	0.0739303	Chr2L	L	taf10.L	TAF10
XBXL10_1g2708	4681.5	-0.692697	0.214408	-3.23075	0.00123467	0.0485036	Chr1L	L	snap29.L	SNAP29
XBXL10_1g40140	225.959	-0.69242	0.227181	-3.04788	0.00230465	0.0699929	Chr9_10L	L	hexd.L	HEXD
XBXL10_1g6916	300.308	-0.691835	0.21786	-3.1756	0.00149526	0.0549214	Chr2L	L	med18.L	MED18
XBXL10_1g2188	672.036	-0.691438	0.200141	-3.45476	0.000550786	0.031188	Chr1L	L	nfil3.L	NFIL3
XBXL10_1g7398	123.942	-0.690837	0.229551	-3.00951	0.00261666	0.075177	Chr2L	L	pabpc4.L	PABPC4
XBXL10_1g24873	4970.97	-0.690528	0.172687	-3.99873	6.36824e-05	0.00856031	Chr5S	S	glo1.S	GLO1
XBXL10_1g3343	4201.76	-0.689589	0.178928	-3.854	0.000116203	0.0122198	Chr1L	L	c1h18orf32.L	C18orf32
XBXL10_1g19207	77681.2	-0.688103	0.212798	-3.23359	0.00122243	0.0482065	Chr4L	L	uqcrh.L	UQCRH
XBXL10_1g4531	21892.2	-0.687125	0.207071	-3.31831	0.000905651	0.0416048	Chr1S	S	bsg.S	BSG
XBXL10_1g23988	161599	-0.686433	0.197487	-3.47584	0.000509262	0.0298764	Chr5L	L	eif5a.L	EIF5A2
XBXL10_1g8391	9922.62	-0.686015	0.238502	-2.87634	0.0040231	0.0951662	Chr2L	L	hmgb1.L	HMGB1
XBXL10_1g14253	10862.5	-0.685945	0.222149	-3.08777	0.00201666	0.0650148	Chr3L	L	wdr83os.L	WDR83OS
XBXL10_1g14205	5937.72	-0.685619	0.197845	-3.46544	0.000529367	0.0303689	Chr3L	L	elof1.L	ELOF1
XBXL10_1g43867	1033.42	-0.685576	0.207787	-3.29942	0.000968838	0.0427969	Chr9_10S	S	c9h7orf50.S	C7orf50
XBXL10_1g17204	1181.06	-0.685301	0.226214	-3.02944	0.00245011	0.0728312	Chr3S	S	clpp.S	CLPP
XBXL10_1g20784	30554.9	-0.685134	0.191339	-3.58074	0.000342619	0.0234872	Chr4S	S	sdhaf2.S	SDHAF2
XBXL10_1g41004	27858.7	-0.684627	0.178967	-3.82544	0.000130541	0.0131036	Chr9_10L	L	arpc1b.L	ARPC1B
XBXL10_1g21916	9013	-0.68389	0.220314	-3.10415	0.00190824	0.0636565	Chr4S	S	snu13.S	SNU13
XBXL10_1g5123	703.446	-0.683378	0.204522	-3.34134	0.000833736	0.0394741	Chr1S	S	zmat5.S	ZMAT5
XBXL10_1g30902	4012.17	-0.683282	0.219456	-3.11352	0.00184868	0.0622025	Chr7L	L	srm.L	SRM
XBXL10_1g43727	3226.05	-0.68308	0.197494	-3.45875	0.000542696	0.0308997	Chr9_10S	S	mob4.S	MOB4
XBXL10_1g14647	2576.58	-0.682168	0.185392	-3.67959	0.000233608	0.0181014	Chr3L	L	eif4e2.L	EIF4E2
XBXL10_1g21435	49894.4	-0.680347	0.222989	-3.05103	0.00228059	0.0695354	Chr4S	S	uqcrfs1.S	UQCRFS1
XBXL10_1g22233	2945.71	-0.679621	0.228103	-2.97944	0.00288774	0.0792898	Chr4S	S	mrps25.S	MRPS25
XBXL10_1g21725	1209.95	-0.679214	0.231928	-2.92856	0.00340532	0.0867951	Chr4S	S	ndc1.S	NDC1
XBXL10_1g34460	4709.58	-0.678627	0.228796	-2.96607	0.0030163	0.0810408	Chr8L	L	kyat1.L	KYAT1
XBXL10_1g13078	7015.34	-0.677178	0.203199	-3.33258	0.000860457	0.0400824	Chr3L	L	mrpl18.L	KRIT1
XBXL10_1g17562	2992.94	-0.676426	0.228533	-2.95987	0.00307773	0.0815375	Chr3S	S	LOC108703581	RWDD1
XBXL10_1g23448	4042.11	-0.676332	0.205405	-3.29268	0.000992375	0.0431925	Chr5L	L	rwdd1.L	RWDD1
XBXL10_1g12895	461.998	-0.675706	0.217974	-3.09994	0.00193559	0.063948	Chr3L	L	LOC121401525	INSIG2
XBXL10_1g44432	2928.52	-0.675245	0.220419	-3.06346	0.00218794	0.0675769	Chr9_10S	S	hmox2.S	HMOX2
XBXL10_1g43743	2977.56	-0.674737	0.159537	-4.22934	2.34373e-05	0.00464494	Chr9_10S	S	natd1.S	NATD1
XBXL10_1g1826	5488.75	-0.673971	0.197264	-3.4166	0.000634085	0.0332271	Chr1L	L	clta.L	CLTA
XBXL10_1g18996	82381.6	-0.673553	0.217968	-3.09014	0.00200059	0.0649027	Chr4L	L	uox.L	UOX
XBXL10_1g43109	360.132	-0.672598	0.192527	-3.49353	0.000476681	0.029261	Chr9_10S	S	mettl23.S	METTL23
XBXL10_1g15021	5514.33	-0.672133	0.184356	-3.64585	0.000266514	0.0199511	Chr3S	S	LOC108706056	CA10
XBXL10_1g19578	2716.92	-0.671556	0.197018	-3.4086	0.00065298	0.0338728	Chr4L	L	fmc1.L	FMC1
XBXL10_1g7667	187578	-0.669655	0.232588	-2.87915	0.00398747	0.094613	Chr2L	L	tmsb4x.L	TMSB4X
XBXL10_1g19956	8105.42	-0.669345	0.207373	-3.22773	0.00124777	0.0487704	Chr4L	L	lsm3.L	LSM3
XBXL10_1g25282	866.261	-0.669152	0.228196	-2.93235	0.00336406	0.0861214	Chr5S	S	tmem242.S	TMEM242
XBXL10_1g4935	1150.35	-0.668775	0.212167	-3.15212	0.00162088	0.0575347	Chr1S	S	prxl2c.S	PRXL2C
XBXL10_1g1549	40149.2	-0.668266	0.21533	-3.10345	0.00191276	0.0636565	Chr1L	L	rps15.L	RPS15
XBXL10_1g15384	327.154	-0.668185	0.220712	-3.02741	0.00246657	0.0730981	Chr3S	S	stambp.S	STAMBP
XBXL10_1g4725	1806.2	-0.667537	0.203769	-3.27596	0.00105305	0.0442954	Chr1S	S	smim7.S	SMIM7
XBXL10_1g38701	3422.13	-0.667008	0.178716	-3.73223	0.000189794	0.0159887	Chr8S	S	pex19.S	PEX19
XBXL10_1g12439	1091.99	-0.663003	0.190888	-3.47326	0.000514175	0.0299374	Chr3L	L	nup37.L	NUP37
XBXL10_1g18994	16842.6	-0.66246	0.200868	-3.29798	0.000973816	0.0427969	Chr4L	L	gng5.L	GNG5
XBXL10_1g8982	482.707	-0.66241	0.223507	-2.96372	0.00303946	0.0814308	Chr2S	S	ovca2.S	ENSG00000288658
XBXL10_1g16159	1487.46	-0.662236	0.193422	-3.42379	0.000617542	0.032873	Chr3S	S	ing3.S	ING3
XBXL10_1g32587	7170.61	-0.661337	0.218645	-3.0247	0.00248878	0.0732814	Chr7S	S	bccip.S	BCCIP
XBXL10_1g17197	2250.32	-0.660793	0.213211	-3.09925	0.00194014	0.063948	Chr3S	S	wdr83os.S	WDR83OS
XBXL10_1g30627	388.431	-0.660528	0.218855	-3.01811	0.00254355	0.0738638	Chr7L	L	fbxl15.L	FBXL15
XBXL10_1g27557	7008.47	-0.659112	0.200268	-3.29115	0.000997803	0.0431925	Chr6L	L	serpinb6.L	SERPINB8
XBXL10_1g4	7041.93	-0.658895	0.206744	-3.18701	0.00143751	0.0533535	Chr1L	L	mrps26.L	LNPEP
XBXL10_1g34175	42284.1	-0.656191	0.229589	-2.85811	0.00426166	0.0980012	Chr8L	L	tubb4b.L	TUBB4B
XBXL10_1g5506	7001.69	-0.65557	0.191614	-3.42131	0.000623212	0.032873	Chr1S	S	reep5.S	REEP5
XBXL10_1g2127	458.801	-0.654363	0.211176	-3.09867	0.00194393	0.0640049	Chr1L	L	MGC83762	TLE1
XBXL10_1g37202	762.997	-0.652881	0.225269	-2.89823	0.00375274	0.092472	Chr8S	S	timm9.S	TIMM9
XBXL10_1g32615	2141.7	-0.6527	0.209458	-3.11614	0.00183237	0.0619818	Chr7S	S	stn1.S	STN1
XBXL10_1g2945	5146.04	-0.651706	0.168241	-3.87364	0.000107221	0.011521	Chr1L	L	snx2.L	SNX2
XBXL10_1g35769	108002	-0.651334	0.194838	-3.34296	0.000828902	0.0393658	Chr8L	L	calm1.L	CALM1
XBXL10_1g34792	1189.46	-0.651221	0.209788	-3.10419	0.00190802	0.0636565	Chr8L	L	clcn5.L	CLCN5
XBXL10_1g35780	12133.5	-0.650976	0.194943	-3.33931	0.000839866	0.0396696	Chr8L	L	ndufb1.L	NDUFB1P1
XBXL10_1g6862	3564.43	-0.650867	0.197162	-3.30118	0.000962802	0.0427969	Chr2L	L	utp11.L	UTP11
XBXL10_1g23166	1100.34	-0.64984	0.185914	-3.49538	0.000473387	0.0291548	Chr5L	L	sult6b1.1.L	SULT6B1
XBXL10_1g22158	2309.39	-0.649536	0.171726	-3.78239	0.000155327	0.014505	Chr4S	S	mapkapk3.S	MAPKAPK3
XBXL10_1g18834	2454.41	-0.647073	0.225581	-2.86847	0.00412461	0.0964552	Chr4L	L	ss18l2.L	SS18L2
XBXL10_1g30622	24971.8	-0.646916	0.218096	-2.9662	0.00301506	0.0810408	Chr7L	L	ndufb8.L	NDUFB8
XBXL10_1g7908	8605.58	-0.646844	0.214834	-3.0109	0.0026047	0.0751153	Chr2L	L	uchl3.L	UCHL3
XBXL10_1g10804	742.949	-0.645357	0.223541	-2.88697	0.00388968	0.09388	Chr2S	S	LOC496010	METTL7A
XBXL10_1g10323	4505.91	-0.644628	0.137956	-4.6727	2.97266e-06	0.00109412	Chr2S	S	ube2g1.S	UBE2G1
XBXL10_1g7672	202.656	-0.644529	0.222938	-2.89107	0.00383933	0.093318	Chr2L	L	tlr7.L	TLR7
XBXL10_1g11911	13582.4	-0.644503	0.187321	-3.44063	0.00058037	0.0318738	Chr3L	L	skp1.L	ENSG00000272772
XBXL10_1g3982	17249	-0.644408	0.191744	-3.36078	0.000777233	0.0377826	Chr1S	S	LOC108706683	ENSG00000256146
XBXL10_1g20862	11704.3	-0.64439	0.22437	-2.87199	0.00407891	0.0958014	Chr4S	S	ndufs3.S	NDUFS3
XBXL10_1g43618	1193.02	-0.644041	0.224336	-2.87088	0.00409333	0.0958014	Chr9_10S	S	rab5d.S	RAB5B
XBXL10_1g14251	724.701	-0.643623	0.216019	-2.97948	0.00288739	0.0792898	Chr3L	L	dhps.L	DHPS
XBXL10_1g11405	775.681	-0.642711	0.170045	-3.77966	0.000157041	0.0145367	Chr3L	L	mcat.L	MCAT
XBXL10_1g31544	23257.6	-0.642397	0.201532	-3.18756	0.00143477	0.053316	Chr7L	L	ndufa3.L	NDUFA3P1
XBXL10_1g6344	513.397	-0.642287	0.156211	-4.11166	3.92831e-05	0.00625437	Chr2L	L	rbm11.L	RBM11
XBXL10_1g9729	2135.3	-0.641308	0.211952	-3.02572	0.00248044	0.073167	Chr2S	S	bysl.S	BYSL
XBXL10_1g16015	1932.2	-0.640005	0.203331	-3.14761	0.0016461	0.0580304	Chr3S	S	LOC121402177	SPTBN1
XBXL10_1g21962	3890.24	-0.639901	0.218234	-2.93217	0.003366	0.0861214	Chr4S	S	rbx1.S	RBX1
XBXL10_1g19849	1706.16	-0.639258	0.20793	-3.07439	0.00210935	0.0663426	Chr4L	L	tusc2.L	TUSC2
XBXL10_1g31136	2344.95	-0.638949	0.201995	-3.1632	0.00156045	0.056249	Chr7L	L	LOC108696489	OXR1
XBXL10_1g39897	2842.75	-0.638729	0.144502	-4.42021	9.8603e-06	0.00272188	Chr9_10L	L	manbal.L	MANBAL
XBXL10_1g40843	12124.2	-0.637579	0.184391	-3.45776	0.000544689	0.0309219	Chr9_10L	L	sumo3.L	SUMO3
XBXL10_1g44131	4072.57	-0.637208	0.220454	-2.89043	0.00384711	0.0933812	Chr9_10S	S	phgdh.S	PHGDH
XBXL10_1g35637	14392	-0.636903	0.211026	-3.01812	0.00254345	0.0738638	Chr8L	L	psmd8.L	PSMD8
XBXL10_1g23754	6418.7	-0.635931	0.173092	-3.67394	0.000238838	0.0184144	Chr5L	L	elovl5.L	ELOVL5
XBXL10_1g15283	5017.43	-0.634793	0.21229	-2.99022	0.00278781	0.0777895	Chr3S	S	lsm1.S	LSM1
XBXL10_1g15600	854.906	-0.633886	0.213658	-2.96683	0.0030089	0.0810408	Chr3S	S	rgma.S	RGMA
XBXL10_1g30765	115179	-0.633585	0.191843	-3.30263	0.000957839	0.0427969	Chr7L	L	ndufa13.L	NDUFA13
XBXL10_1g18253	3343.56	-0.632893	0.220094	-2.87556	0.00403308	0.0952038	Chr4L	L	XB5969075.L	TNS2
XBXL10_1g25677	611.906	-0.632785	0.206502	-3.06431	0.00218175	0.0674532	Chr5S	S	LOC108718031	EEF1AKMT4
XBXL10_1g20809	3507.58	-0.632699	0.169071	-3.7422	0.000182414	0.0156042	Chr4S	S	mob2.S	MOB2
XBXL10_1g3630	1964.08	-0.632079	0.192086	-3.29061	0.000999697	0.0431925	Chr1S	S	maea.S	MAEA
XBXL10_1g28169	1112.35	-0.631776	0.213553	-2.95841	0.00309232	0.0816442	Chr6L	L	cibar1.L	CIBAR1
XBXL10_1g26676	24939.3	-0.631567	0.129633	-4.87197	1.10492e-06	0.000525549	Chr6L	L	LOC108718674	NDUFB10
XBXL10_1g8355	1683.3	-0.631288	0.210524	-2.99865	0.00271176	0.0766357	Chr2L	L	ufm1.L	UFM1
XBXL10_1g28849	44139.2	-0.631086	0.21164	-2.98189	0.00286475	0.0790093	Chr6S	S	sri.S	SRI
XBXL10_1g22126	3209.35	-0.628059	0.142154	-4.41817	9.95417e-06	0.00272348	Chr4S	S	gpx1.S	GPX1
XBXL10_1g35437	1877.94	-0.62788	0.156049	-4.0236	5.73155e-05	0.00801821	Chr8L	L	agpat1.L	AGPAT1
XBXL10_1g36935	2719.99	-0.627439	0.199207	-3.14969	0.00163446	0.0578837	Chr8L	L	ufc1.L	UFC1
XBXL10_1g4367	8686.16	-0.626978	0.207841	-3.01663	0.00255604	0.0740286	Chr1S	S	ap1m1.S	AP1M1
XBXL10_1g33639	1521.73	-0.625991	0.151676	-4.12715	3.67284e-05	0.00622731	Chr7S	S	atg12.S	ATG12
XBXL10_1g21838	4860.14	-0.625918	0.21928	-2.85443	0.00431143	0.0983739	Chr4S	S	selenof.S	SELENOF
XBXL10_1g2222	2365.68	-0.625515	0.218151	-2.86735	0.00413931	0.0964552	Chr1L	L	ngdn.L	NGDN
XBXL10_1g21108	6607.78	-0.625338	0.204681	-3.05519	0.00224919	0.0687138	Chr4S	S	ntf2	NUTF2
XBXL10_1g41706	3729.23	-0.623667	0.160548	-3.88462	0.000102489	0.011398	Chr9_10L	L	MGC79752.L	TGOLN2
XBXL10_1g27446	14429.2	-0.622889	0.169036	-3.68495	0.000228749	0.0179044	Chr6L	L	cmbl.L	CMBL
XBXL10_1g587	5913.89	-0.622829	0.200774	-3.10214	0.00192125	0.0638701	Chr1L	L	mrpl35.L	MRPL35
XBXL10_1g41090	23222.5	-0.622075	0.185939	-3.34558	0.000821115	0.0391205	Chr9_10L	L	ndufb7.L	NDUFB7
XBXL10_1g38418	863.091	-0.621489	0.196409	-3.16426	0.00155479	0.0561558	Chr8S	S	pqbp1.S	PQBP1
XBXL10_1g8063	1608.72	-0.621454	0.195091	-3.18545	0.00144527	0.0534922	Chr2L	L	cdk2.L	CDK2
XBXL10_1g1672	2919.91	-0.621041	0.176019	-3.52826	0.000418306	0.0268872	Chr1L	L	fam32a.L	FAM32A
XBXL10_1g19399	1026.36	-0.6203	0.189427	-3.27461	0.00105807	0.0444461	Chr4L	L	dipk1a.L	DIPK1A
XBXL10_1g26903	4758.45	-0.61936	0.135914	-4.55701	5.18877e-06	0.00168864	Chr6L	L	pter.L	PTER
XBXL10_1g24044	4523.47	-0.619068	0.153132	-4.0427	5.28396e-05	0.00768419	Chr5L	L	rarres1.L	APBB1
XBXL10_1g37772	21354.2	-0.61838	0.200416	-3.08548	0.00203226	0.0652901	Chr8S	S	ssr4.S	SSR4
XBXL10_1g37347	1097.96	-0.618058	0.192922	-3.20368	0.00135684	0.0511678	Chr8S	S	otub2.S	OTUB2
XBXL10_1g21768	3988.38	-0.617297	0.186445	-3.31088	0.000930031	0.0420377	Chr4S	S	arpc5.S	ARPC5
XBXL10_1g7104	401.946	-0.615378	0.185828	-3.31154	0.000927831	0.0420377	Chr2L	L	LOC121399974	DENND6A
XBXL10_1g43099	847.71	-0.614666	0.212546	-2.89192	0.00382892	0.0932851	Chr9_10S	S	LOC108702825	HSFY3P
XBXL10_1g33500	52877.7	-0.613052	0.204079	-3.004	0.00266454	0.0756978	Chr7S	S	ptmap12.S	RNF216
XBXL10_1g20055	11245.5	-0.611958	0.199296	-3.07059	0.00213636	0.0667169	Chr4L	L	arpc4.L	ARPC4
XBXL10_1g32681	5785.81	-0.611941	0.175865	-3.47961	0.000502148	0.0297412	Chr7S	S	pgam1.S	PGAM1
XBXL10_1g10042	7422.97	-0.611935	0.202471	-3.02234	0.0025083	0.0736458	Chr2S	S	psmb2.S	PSMB2
XBXL10_1g1397	2703.32	-0.611815	0.213912	-2.86013	0.00423472	0.0977342	Chr1L	L	mettl14.L	METTL14
XBXL10_1g9257	17034.5	-0.611371	0.179791	-3.40046	0.000672736	0.0344502	Chr2S	S	ndufb4.S	NDUFB4P1
XBXL10_1g31263	2158.71	-0.609834	0.192631	-3.16581	0.0015465	0.0560613	Chr7L	L	cptp.L	CPTP
XBXL10_1g9444	480.098	-0.609668	0.201991	-3.01828	0.0025421	0.0738638	Chr2S	S	pitpna.S	PITPNA
XBXL10_1g41008	1577.4	-0.607823	0.189682	-3.20444	0.00135325	0.0511472	Chr9_10L	L	dhrs7b.L	DHRS7B
XBXL10_1g15142	2624.66	-0.605783	0.189406	-3.19833	0.00138228	0.0519269	Chr3S	S	ergic2.S	ERGIC2
XBXL10_1g27584	15346.3	-0.605451	0.202158	-2.99494	0.00274497	0.0772772	Chr6L	L	eci2.L	ECI2
XBXL10_1g19184	890.594	-0.605369	0.211656	-2.86015	0.00423445	0.0977342	Chr4L	L	tmem53.L	TMEM53
XBXL10_1g35177	8730.3	-0.604359	0.20969	-2.88216	0.00394955	0.094365	Chr8L	L	vma21.L	VMA21
XBXL10_1g14232	7865.02	-0.603524	0.191081	-3.15847	0.001586	0.0568185	Chr3L	L	tmem205.L	SEC24B
XBXL10_1g43429	3435.67	-0.603055	0.169257	-3.56296	0.000366702	0.0245397	Chr9_10S	S	arl5a.S	ARL5A
XBXL10_1g38393	4940.63	-0.600876	0.208073	-2.88782	0.00387923	0.0938452	Chr8S	S	arf6.S	ARF6
XBXL10_1g14637	592.081	-0.599993	0.200495	-2.99256	0.00276645	0.0775434	Chr3L	L	cyb5d1.L	CYB5D1
XBXL10_1g6936	2217.2	-0.598677	0.184125	-3.25147	0.00114809	0.0465208	Chr2L	L	dhdds.L	DHDDS
XBXL10_1g39971	10928.9	-0.598185	0.20251	-2.95386	0.00313829	0.0825611	Chr9_10L	L	romo1.L	ROMO1
XBXL10_1g39718	525.463	-0.597732	0.175683	-3.40234	0.000668114	0.0343982	Chr9_10L	L	sgsh.L	SGSH
XBXL10_1g31389	1225.18	-0.597149	0.202501	-2.94887	0.00318936	0.0830012	Chr7L	L	LOC121395490	C1orf174
XBXL10_1g15433	76325	-0.595342	0.205747	-2.89356	0.00380904	0.0930986	Chr3S	S	cox5b.1.S	COX5B
XBXL10_1g34133	2049.44	-0.594394	0.144499	-4.11349	3.89727e-05	0.00624518	Chr8L	L	ssna1.L	SSNA1
XBXL10_1g10938	1774.04	-0.594241	0.193086	-3.0776	0.00208677	0.066103	Chr2S	S	alg5.S	ALG5
XBXL10_1g24051	406.159	-0.593581	0.20316	-2.92174	0.00348087	0.0880337	Chr5L	L	slc66a1l.L	SLC66A1L
XBXL10_1g15701	1898.92	-0.586855	0.184618	-3.17874	0.00147915	0.0545066	Chr3S	S	cdc42se2.S	CDC42SE2
XBXL10_1g41006	4523.32	-0.586568	0.153626	-3.81817	0.000134446	0.0132378	Chr9_10L	L	natd1.L	NATD1
XBXL10_1g19604	23087.5	-0.586515	0.181918	-3.22406	0.00126387	0.0492752	Chr4L	L	rbx1.L	RBX1
XBXL10_1g38168	3041.11	-0.586466	0.205011	-2.86065	0.00422771	0.0977342	Chr8S	S	mmgt1.S	MMGT1
XBXL10_1g31893	3379.04	-0.584202	0.200864	-2.90845	0.00363223	0.0909292	Chr7L	L	rps9.L	RPS9
XBXL10_1g22734	8032.29	-0.58339	0.195528	-2.98367	0.00284815	0.0787622	Chr5L	L	mrpl33.L	PALM2AKAP2
XBXL10_1g18487	14797	-0.582792	0.177815	-3.27752	0.00104724	0.044171	Chr4L	L	nutf2.L	NUTF2
XBXL10_1g42674	2597.53	-0.582315	0.190454	-3.0575	0.00223189	0.0684966	Chr9_10S	S	arfrp1.S	ARFRP1
XBXL10_1g43265	608.984	-0.579519	0.162784	-3.56004	0.000370799	0.0247069	Chr9_10S	S	tmem37.S	TMEM37
XBXL10_1g30076	10585.2	-0.579024	0.169205	-3.42203	0.000621561	0.032873	Chr7L	L	prdx3.L	PRDX3
XBXL10_1g43741	7217.87	-0.57879	0.176953	-3.27088	0.00107214	0.0447938	Chr9_10S	S	arpc1b.S	ARPC1B
XBXL10_1g24464	7112.96	-0.578573	0.168273	-3.43829	0.000585398	0.0320102	Chr5L	L	fkbp1b.L	FKBP1B
XBXL10_1g20954	262.946	-0.578112	0.189974	-3.04311	0.00234146	0.0707633	Chr4S	S	cd44.S	CD44
XBXL10_1g37171	1298.57	-0.576414	0.172162	-3.34809	0.000813709	0.0389434	Chr8S	S	ptgr2.S	PTGR2
XBXL10_1g17474	4024.09	-0.574567	0.177609	-3.23502	0.00121635	0.0480893	Chr3S	S	fis1.S	FIS1
XBXL10_1g28096	4193.66	-0.574396	0.146632	-3.91727	8.95562e-05	0.0103314	Chr6L	L	tpd52.L	TPD52
XBXL10_1g1463	1060.82	-0.571536	0.185583	-3.07969	0.00207219	0.0657762	Chr1L	L	dnaja1.L	DNAJA1
XBXL10_1g5981	1229.47	-0.57121	0.200233	-2.85273	0.00433459	0.0986112	Chr1S	S	rgp1.S	RGP1
XBXL10_1g10332	562.768	-0.571175	0.185234	-3.08353	0.00204558	0.065537	Chr2S	S	nxpe3.S	NXPE3
XBXL10_1g2979	10350.8	-0.569484	0.155428	-3.66397	0.000248334	0.0189574	Chr1L	L	LOC108717350	NREP
XBXL10_1g30605	2306.03	-0.569394	0.1841	-3.09285	0.00198246	0.0646519	Chr7L	L	anapc16.L	ANAPC16
XBXL10_1g37537	3100.1	-0.567855	0.180949	-3.13821	0.00169982	0.0589826	Chr8S	S	tmem250.S	TMEM250
XBXL10_1g13237	1464.57	-0.566193	0.191147	-2.96209	0.00305563	0.0814558	Chr3L	L	selenow2.L	ENSG00000289691
XBXL10_1g11060	4555.57	-0.565699	0.175552	-3.2224	0.00127122	0.049437	Chr2S	S	fdx1.S	FDX1
XBXL10_1g25604	53563.2	-0.564938	0.184997	-3.05376	0.0022599	0.0689726	Chr5S	S	cox7a2.S	COX7A2
XBXL10_1g27016	1095.91	-0.563646	0.185618	-3.0366	0.00239265	0.0717492	Chr6L	L	tspan13.L	TSPAN13
XBXL10_1g2144	2351.73	-0.561785	0.184792	-3.04009	0.00236508	0.071201	Chr1L	L	isca1.L	ISCA1
XBXL10_1g38062	7991.96	-0.561359	0.181112	-3.09952	0.00193838	0.063948	Chr8S	S	pgk1.S	PGK1
XBXL10_1g22362	3173.87	-0.560952	0.173303	-3.23684	0.00120862	0.048003	Chr4S	S	thoc7.S	THOC7
XBXL10_1g23254	1223.86	-0.560564	0.167878	-3.33912	0.000840431	0.0396696	Chr5L	L	b3galnt2.L	B3GALNT2
XBXL10_1g19624	3903.93	-0.559696	0.189498	-2.95357	0.00314122	0.0825611	Chr4L	L	uchl5.L	UCHL5
XBXL10_1g32304	1449.81	-0.558929	0.172352	-3.24295	0.00118297	0.0472532	Chr7L	L	padi2.L	PADI2
XBXL10_1g5539	3434.83	-0.558344	0.128198	-4.35534	1.32859e-05	0.00323129	Chr1S	S	glrx.S	TRDN-AS1
XBXL10_1g1299	843.444	-0.557937	0.183501	-3.04051	0.00236174	0.071201	Chr1L	L	nup54.L	NUP54
XBXL10_1g20877	486.284	-0.557614	0.194483	-2.86716	0.00414168	0.0964552	Chr4S	S	ddb2.S	DDB2
XBXL10_1g40112	551.392	-0.55723	0.173435	-3.21291	0.00131398	0.0503399	Chr9_10L	L	LOC108701134	BEST1
XBXL10_1g13812	2807.95	-0.55521	0.187184	-2.96611	0.00301591	0.0810408	Chr3L	L	lsm1.L	LSM1
XBXL10_1g1957	45909.5	-0.554955	0.167456	-3.31403	0.000919602	0.0419117	Chr1L	L	LOC100037235	TXN
XBXL10_1g1583	23295.6	-0.554933	0.157212	-3.52984	0.000415805	0.0268415	Chr1L	L	cfd.L	KLK11
XBXL10_1g43658	2568.01	-0.553172	0.148731	-3.71927	0.000199796	0.0164189	Chr9_10S	S	maip1.S	MAIP1
XBXL10_1g38091	31757	-0.552792	0.193858	-2.85154	0.00435086	0.0987632	Chr8S	S	itm2a.S	ITM2A
XBXL10_1g1010	661.358	-0.552102	0.187131	-2.95034	0.00317421	0.0827985	Chr1L	L	slc10a7.L	SLC10A7
XBXL10_1g15736	8533.67	-0.551849	0.193745	-2.84833	0.00439496	0.0993965	Chr3S	S	arpp19.S	ARPP19
XBXL10_1g1879	2538.16	-0.551735	0.156814	-3.51841	0.000434138	0.0275046	Chr1L	L	dda1.L	DDA1
XBXL10_1g29641	2937.65	-0.551658	0.163371	-3.37671	0.000733582	0.03664	Chr6S	S	tpd52.S	ENSG00000276418
XBXL10_1g26741	11311.3	-0.550093	0.163617	-3.36207	0.000773598	0.0377372	Chr6L	L	dnajc19.L	DNAJC19
XBXL10_1g35377	1137.81	-0.549443	0.191771	-2.86509	0.00416886	0.0967632	Chr8L	L	tbcb.L	TBCB
XBXL10_1g1759	2692.45	-0.548972	0.128523	-4.2714	1.94247e-05	0.00427993	Chr1L	L	fkbp8.L	FKBP8
XBXL10_1g22093	2687.22	-0.548612	0.18927	-2.89856	0.00374875	0.092472	Chr4S	S	mpst.S	MPST
XBXL10_1g22751	1490.62	-0.547617	0.186556	-2.93541	0.0033311	0.085609	Chr5L	L	glo1.L	GLO1
XBXL10_1g5583	1616.02	-0.547188	0.189128	-2.89322	0.00381313	0.0931205	Chr1S	S	LOC108707252	AIG1
XBXL10_1g422	3282.39	-0.544952	0.176032	-3.09576	0.00196311	0.0644304	Chr1L	L	glod5.L	GLOD5
XBXL10_1g9612	3908.94	-0.544744	0.176803	-3.08108	0.0020625	0.0655998	Chr2S	S	fundc1.S	FUNDC1
XBXL10_1g4210	1641.48	-0.544214	0.181982	-2.99048	0.00278537	0.0777895	Chr1S	S	saraf.S	SARAF
XBXL10_1g36020	3953.24	-0.542852	0.167571	-3.23953	0.00119728	0.0476568	Chr8L	L	actr10.L	ACTR10
XBXL10_1g30720	5711.87	-0.542824	0.134208	-4.04464	5.24043e-05	0.00768419	Chr7L	L	prxl2a.L	PRXL2A
XBXL10_1g21673	524.692	-0.541316	0.180849	-2.9932	0.00276071	0.0774661	Chr4S	S	nsun4.S	NSUN4
XBXL10_1g42876	564.599	-0.540273	0.159861	-3.37964	0.000725817	0.0363696	Chr9_10S	S	zswim1.S	ZSWIM1
XBXL10_1g43285	7594.66	-0.537309	0.187822	-2.86074	0.00422658	0.0977342	Chr9_10S	S	nifk.S	NIFK
XBXL10_1g5866	2368.82	-0.53541	0.14426	-3.71142	0.000206101	0.0166371	Chr1S	S	c1h18orf32.S	C18orf32
XBXL10_1g29384	512.043	-0.535403	0.152106	-3.51994	0.000431643	0.0274027	Chr6S	S	pard6g.S	PARD6G
XBXL10_1g7557	5730.22	-0.533247	0.186957	-2.85224	0.00434128	0.0986906	Chr2L	L	chchd2.L	CHCHD2
XBXL10_1g38294	13344.9	-0.532532	0.185228	-2.875	0.00404025	0.0952804	Chr8S	S	csnk2b.S	CSNK2B
XBXL10_1g4882	1400.81	-0.528306	0.159538	-3.31148	0.000928043	0.0420377	Chr1S	S	zfand5.S	ZFAND5
XBXL10_1g13442	597.384	-0.526778	0.180755	-2.91432	0.00356461	0.0896722	Chr3L	L	coro2b.L	CORO2B
XBXL10_1g27643	2934.1	-0.526355	0.175234	-3.00372	0.00266699	0.0756978	Chr6L	L	sirt5.L	SIRT5
XBXL10_1g37468	13851.1	-0.525917	0.17734	-2.96559	0.00302106	0.0810408	Chr8S	S	tubb4b.S	TUBB4B
XBXL10_1g1004	868.946	-0.525101	0.181473	-2.89354	0.00380922	0.0930986	Chr1L	L	tmem184c.L	TMEM184C
XBXL10_1g33655	3599.42	-0.524885	0.130602	-4.01895	5.84579e-05	0.00810467	Chr7S	S	pafah1b3.S	PAFAH1B3
XBXL10_1g30310	535.951	-0.523586	0.182814	-2.86403	0.00418288	0.0969242	Chr7L	L	dhx32.L	DHX32
XBXL10_1g8339	4902.37	-0.523475	0.180389	-2.90192	0.00370883	0.092101	Chr2L	L	vps36.L	VPS36
XBXL10_1g1254	554.964	-0.521886	0.17477	-2.98614	0.00282524	0.078339	Chr1L	L	abcg2.L	ABCG2
XBXL10_1g6631	4670.91	-0.521881	0.152601	-3.4199	0.000626433	0.0329378	Chr2L	L	sat1.L	SAT1
XBXL10_1g3213	3105.68	-0.521247	0.179775	-2.89944	0.00373831	0.092472	Chr1L	L	mocs2.L	MOCS2
XBXL10_1g34493	23191.4	-0.51988	0.147658	-3.52084	0.000430176	0.0273712	Chr8L	L	sephs3.L	SEPHS2
XBXL10_1g42708	4355.21	-0.518629	0.177469	-2.92236	0.00347392	0.0880266	Chr9_10S	S	bcl2l1.S	BCL2L1
XBXL10_1g26425	3410.8	-0.518485	0.178861	-2.89881	0.00374577	0.092472	Chr5S	S	atraid.S	FMOD
XBXL10_1g12397	13649.9	-0.518339	0.169607	-3.05613	0.00224215	0.0686177	Chr3L	L	higd2a.L	HIGD2A
XBXL10_1g8489	7658.75	-0.516159	0.163199	-3.16276	0.00156283	0.056249	Chr2L	L	fdx1.L	FDX1
XBXL10_1g40073	645.089	-0.515967	0.174276	-2.96063	0.00307006	0.0814991	Chr9_10L	L	tsen54.L	TSEN54
XBXL10_1g16418	2968.9	-0.511845	0.178452	-2.86825	0.00412751	0.0964552	Chr3S	S	prelid1.S	PRELID1
XBXL10_1g36899	2297.84	-0.511486	0.15768	-3.24382	0.00117938	0.0472318	Chr8L	L	LOC108699158	EIF3F
XBXL10_1g39057	571.399	-0.507882	0.172395	-2.94603	0.0032188	0.0836266	Chr9_10L	L	copz2.L	COPZ1
XBXL10_1g39966	3493	-0.504294	0.168483	-2.99314	0.00276119	0.0774661	Chr9_10L	L	smim19.L	SMIM19
XBXL10_1g22012	1545.79	-0.503333	0.174066	-2.89162	0.00383264	0.093293	Chr4S	S	krr1.S	KRR1
XBXL10_1g32865	31896.9	-0.502697	0.169517	-2.96546	0.00302229	0.0810408	Chr7S	S	ndufb8.S	NDUFB8
XBXL10_1g36986	1368.28	-0.501657	0.163611	-3.06616	0.00216828	0.0673061	Chr8L	L	LOC100127300	S100A16
XBXL10_1g19263	2428.29	-0.498198	0.143098	-3.4815	0.000498606	0.0296522	Chr4L	L	echdc2.L	ECHDC2
XBXL10_1g24460	5553.01	-0.495389	0.172867	-2.86572	0.00416059	0.0966439	Chr5L	L	ubxn2a.L	UBXN2A
XBXL10_1g21057	585.263	-0.49495	0.172679	-2.8663	0.00415296	0.0965391	Chr4S	S	c4h11orf58.S	C11orf58
XBXL10_1g36959	1684.29	-0.491175	0.149278	-3.29035	0.00100065	0.0431925	Chr8L	L	hax1.L	SETP8
XBXL10_1g37374	33600.7	-0.489558	0.142692	-3.43087	0.000601655	0.0324066	Chr8S	S	calm1.S	CALM1
XBXL10_1g17890	2488.05	-0.488389	0.145942	-3.34646	0.000818505	0.0391124	Chr4L	L	lin7c.2.L	LIN7C
XBXL10_1g40392	754.4	-0.48747	0.161967	-3.0097	0.00261508	0.075177	Chr9_10L	L	faim.L	FAIM
XBXL10_1g29621	612.537	-0.485283	0.149336	-3.2496	0.00115569	0.0466707	Chr6S	S	ube2w.S	UBE2W
XBXL10_1g32868	699.106	-0.475682	0.141602	-3.35929	0.000781433	0.0378084	Chr7S	S	LOC108697492	RALY
XBXL10_1g9033	6026.53	-0.469346	0.147049	-3.19176	0.00141408	0.0528008	Chr2S	S	tax1bp3.S	TAX1BP3
XBXL10_1g36118	2607.72	-0.465772	0.146941	-3.16978	0.00152552	0.0558161	Chr8L	L	snx6.L	SNX6
XBXL10_1g30646	1847.74	-0.460128	0.159786	-2.87964	0.00398126	0.0945528	Chr7L	L	fam241b.L	FAM241B
XBXL10_1g3972	2157.32	-0.457165	0.158073	-2.89212	0.00382647	0.0932851	Chr1S	S	scoc.S	SCOC
XBXL10_1g30108	2101.82	-0.454495	0.123055	-3.69343	0.000221253	0.0174502	Chr7L	L	c7h12orf57.L	C12orf57
XBXL10_1g18239	1900.34	-0.450486	0.149917	-3.00491	0.00265659	0.0756297	Chr4L	L	b3gat3.L	B3GAT2
XBXL10_1g34187	7987.39	-0.44982	0.139284	-3.22951	0.00124001	0.0485897	Chr8L	L	slc31a1.L	SLC31A1
XBXL10_1g25683	17277.9	-0.443237	0.151772	-2.92042	0.00349564	0.0882242	Chr5S	S	ap2m1.S	AP2M1
XBXL10_1g26006	2887.09	-0.43489	0.136534	-3.18522	0.00144644	0.0534922	Chr5S	S	dtymk.S	DTYMK
XBXL10_1g2115	1998.41	-0.434758	0.151613	-2.86755	0.00413661	0.0964552	Chr1L	L	ostf1.L	OSTF1	*
XBXL10_1g2641	1013.98	-0.431393	0.149744	-2.88087	0.00396585	0.0945351	Chr1L	L	rnf185.L	RNF185
XBXL10_1g22197	6167.04	-0.417516	0.14131	-2.95461	0.0031306	0.0824435	Chr4S	S	brk1.S	BRK1
XBXL10_1g21326	1650.8	-0.414147	0.140342	-2.95098	0.00316766	0.082715	Chr4S	S	hsbp1.S	HSBP1
XBXL10_1g5922	2556.93	-0.394794	0.13183	-2.99472	0.00274696	0.0772772	Chr1S	S	stoml2.S	STOML2
XBXL10_1g5127	2997.58	-0.38458	0.121626	-3.162	0.0015669	0.0563299	Chr1S	S	LOC108707065	ATP6V1G1
XBXL10_1g17913	1874.88	0.386219	0.125997	3.06531	0.00217443	0.0673727	Chr4L	L	cd81.L	CD81
XBXL10_1g27048	1364.67	0.413988	0.133783	3.09448	0.00197157	0.0644654	Chr6L	L	igf2bp3.L	IGF2BP3
XBXL10_1g4432	1612.56	0.423429	0.147172	2.87711	0.00401341	0.0950097	Chr1S	S	rab11b.S	RAB11B
XBXL10_1g30600	1367.34	0.445373	0.147391	3.02171	0.00251354	0.0737298	Chr7L	L	mcu.L	MCU
XBXL10_1g17558	564.733	0.461333	0.159991	2.88349	0.00393301	0.0941204	Chr3S	S	dvl2.S	DVL2
XBXL10_1g39235	565.428	0.467561	0.161997	2.88623	0.00389889	0.09388	Chr9_10L	L	nsf.L	NSF
XBXL10_1g13165	2589.15	0.474758	0.147995	3.20794	0.00133692	0.0509033	Chr3L	L	aldh1a2.L	ALDH1A2
XBXL10_1g28052	7507.83	0.488511	0.152158	3.21055	0.00132482	0.0506923	Chr6L	L	rdh10.L	RDH10
XBXL10_1g10735	386.911	0.491203	0.165232	2.97282	0.00295081	0.0802377	Chr2S	S	rbms2.S	RBMS2
XBXL10_1g28698	921.413	0.511871	0.172151	2.97339	0.00294534	0.0802377	Chr6S	S	gars1.S	GARS1
XBXL10_1g39405	436.964	0.51358	0.1797	2.85799	0.0042634	0.0980012	Chr9_10L	L	ythdf1.L	YTHDF1
XBXL10_1g12991	369.143	0.515133	0.177877	2.89601	0.0037794	0.0927362	Chr3L	L	vps13c.L	VPS13C
XBXL10_1g36581	673.98	0.515986	0.156331	3.3006	0.000964781	0.0427969	Chr8L	L	LOC108699362	NR2F1
XBXL10_1g1480	361.027	0.530043	0.177653	2.98359	0.00284886	0.0787622	Chr1L	L	hgsnat.L	HGSNAT
XBXL10_1g40979	1350.79	0.532783	0.155717	3.42148	0.000622806	0.032873	Chr9_10L	L	wipi2.L	WIPI2
XBXL10_1g24551	2800.72	0.533465	0.150957	3.53389	0.000409484	0.0265967	Chr5L	L	ctsb.L	CTSB
XBXL10_1g11515	1766.6	0.539657	0.165019	3.27027	0.00107447	0.0448303	Chr3L	L	LOC108704368	AKR1C1
XBXL10_1g28942	1312.9	0.5412	0.159803	3.38667	0.000707456	0.0357392	Chr6S	S	igf2bp3.S	IGF2BP3
XBXL10_1g8201	927.64	0.55315	0.177627	3.11411	0.00184498	0.0622025	Chr2L	L	larp4.L	LARP4
XBXL10_1g40020	788.861	0.561039	0.163449	3.43251	0.000598025	0.0323237	Chr9_10L	L	ndrg3.L	NDRG3
XBXL10_1g1475	869.379	0.570942	0.191461	2.98203	0.00286346	0.0790093	Chr1L	L	bmp3.L	BMP3
XBXL10_1g7146	409.925	0.577174	0.179865	3.20893	0.00133232	0.0508911	Chr2L	L	ppm1j.L	PPM1H
XBXL10_1g35056	424.326	0.578858	0.159717	3.62428	0.000289771	0.0208104	Chr8L	L	rlim.L	RLIM
XBXL10_1g35506	957.733	0.588822	0.190517	3.09066	0.00199711	0.064858	Chr8L	L	flot1.L	FLOT1
XBXL10_1g28087	257.119	0.595591	0.199163	2.99046	0.00278556	0.0777895	Chr6L	L	zfhx4.L	ZFHX4
XBXL10_1g39055	560.697	0.596103	0.186815	3.19087	0.00141844	0.052836	Chr9_10L	L	cdk5rap3.L	CDK5RAP3
XBXL10_1g24990	927.887	0.60611	0.169624	3.57326	0.000352565	0.023904	Chr5S	S	slc30a1.S	SLC30A1
XBXL10_1g26372	1086.15	0.608837	0.176376	3.45192	0.000556607	0.0312132	Chr5S	S	tmem214.S	TMEM214
XBXL10_1g24938	513.434	0.617085	0.191911	3.21547	0.00130232	0.0500173	Chr5S	S	wdr26.S	WDR26
XBXL10_1g12372	937.261	0.628733	0.218341	2.87959	0.00398188	0.0945528	Chr3L	L	dbn1.L	DBN1
XBXL10_1g43166	1020.19	0.629803	0.220548	2.85564	0.00429508	0.098273	Chr9_10S	S	pmp22.S	PMP22
XBXL10_1g9176	1345.47	0.633629	0.176437	3.59125	0.000329095	0.0228131	Chr2S	S	bace2.S	BACE2
XBXL10_1g1016	920.194	0.6431	0.16823	3.82275	0.000131971	0.0131301	Chr1L	L	smad1.L	SMAD1
XBXL10_1g11790	166.488	0.643171	0.203748	3.1567	0.00159565	0.0569661	Chr3L	L	kdm5a.L	KDM5A
XBXL10_1g41153	535.029	0.643372	0.223879	2.87375	0.00405625	0.0955119	Chr9_10L	L	pdpk1.L	PDPK1
XBXL10_1g14971	242.123	0.645319	0.22442	2.8755	0.00403393	0.0952038	Chr3S	S	tm7sf3.S	TM7SF3
XBXL10_1g17902	1864.46	0.651003	0.187579	3.47055	0.000519397	0.0301279	Chr4L	L	ifitm3.L	CRISPLD2
XBXL10_1g31113	866.228	0.655842	0.207453	3.16141	0.00157009	0.0563791	Chr7L	L	cadm1.L	CADM1
XBXL10_1g28520	239.809	0.66148	0.205142	3.22451	0.0012619	0.0492605	Chr6S	S	LOC108695568	BTN3A3
XBXL10_1g31884	209.853	0.664881	0.219322	3.03153	0.00243314	0.0726058	Chr7L	L	pitpnc1l.L	PITPNC1
XBXL10_1g21626	214.539	0.671162	0.203712	3.29467	0.000985387	0.0430908	Chr4S	S	ptch2.S	PTCH2
XBXL10_1g24368	223.849	0.682416	0.218656	3.12095	0.00180269	0.0611786	Chr5L	L	sox11.L	SOX11
XBXL10_1g22867	1201.26	0.69749	0.204981	3.4027	0.000667235	0.0343982	Chr5L	L	meis2.L	MEIS1
XBXL10_1g15115	227.136	0.702259	0.239514	2.93201	0.00336775	0.0861214	Chr3S	S	cald1.S	CALD1
XBXL10_1g43315	323.97	0.703403	0.242445	2.90128	0.0037164	0.0921411	Chr9_10S	S	LOC121398865	CDH6
XBXL10_1g14962	303.175	0.704318	0.241549	2.91584	0.00354732	0.0894554	Chr3S	S	ppfibp1.S	PPFIBP1	*
XBXL10_1g22605	1444.98	0.705307	0.202621	3.48092	0.000499686	0.0296522	Chr5L	L	slc30a1.L	SLC30A1
XBXL10_1g32627	354.605	0.706338	0.2026	3.48637	0.000489627	0.029479	Chr7S	S	nt5c2.S	NT5C2
XBXL10_1g1314	593.318	0.70933	0.202128	3.5093	0.000449281	0.0280615	Chr1L	L	cnot6l.L	CNOT6L
XBXL10_1g15229	388.137	0.710167	0.219451	3.23612	0.00121168	0.0480264	Chr3S	S	ndst1.S	NDST1
XBXL10_1g12277	272.178	0.715907	0.229243	3.12292	0.00179067	0.0610387	Chr3L	L	kif3a.L	KIF3A
XBXL10_1g24512	258.475	0.718679	0.248078	2.89699	0.00376763	0.0925225	Chr5L	L	cyp2e1.L	CYP2J2
XBXL10_1g26609	230.595	0.719284	0.240759	2.98757	0.00281209	0.0781143	Chr6L	L	LOC121394821	ZNF568
XBXL10_1g39223	408.89	0.720806	0.209033	3.44829	0.000564144	0.0314264	Chr9_10L	L	MGC82392	DCAF7
XBXL10_1g31423	138.294	0.723693	0.239135	3.0263	0.00247565	0.0731311	Chr7L	L	phf13.L	PHF13
XBXL10_1g18588	22733.8	0.725516	0.220525	3.28995	0.00100205	0.0431925	Chr4L	L	mt4.L	MT1F
XBXL10_1g22979	274.859	0.726793	0.231225	3.14323	0.00167094	0.058566	Chr5L	L	rrbp1.L	RRBP1
XBXL10_1g5642	447.459	0.728999	0.214278	3.40211	0.000668672	0.0343982	Chr1S	S	pik3r1.S	PIK3R1
XBXL10_1g40855	314.405	0.729212	0.255075	2.85881	0.0042523	0.0980012	Chr9_10L	L	abi2.L	ABI2
XBXL10_1g25008	1359.77	0.730519	0.212025	3.44544	0.000570132	0.0317029	Chr5S	S	zfp36l2.S	ZFP36L2
XBXL10_1g2735	759.699	0.733613	0.245856	2.98391	0.00284591	0.0787622	Chr1L	L	comt.L	COMT
XBXL10_1g5235	454.455	0.734188	0.233086	3.14986	0.00163348	0.0578837	Chr1S	S	sppl3.S	SPPL3
XBXL10_1g38378	1116.13	0.737304	0.254427	2.8979	0.00375666	0.092472	Chr8S	S	ehd2.S	EHD2
XBXL10_1g41384	1196.29	0.737882	0.20802	3.54717	0.000389396	0.0255472	Chr9_10L	L	LOC108701662	SSTR4
XBXL10_1g44300	130.878	0.738343	0.258594	2.85522	0.00430065	0.098273	Chr9_10S	S	LOC108704254	ZNF658B
XBXL10_1g34769	273.283	0.74133	0.229044	3.23663	0.00120951	0.048003	Chr8L	L	klf8.L	KLF12
XBXL10_1g38390	1457.87	0.743817	0.197125	3.77332	0.000161088	0.0146804	Chr8S	S	clip3.S	CLIP3
XBXL10_1g6419	635.593	0.745181	0.242455	3.07349	0.00211573	0.0664758	Chr2L	L	abr.L	ABR
XBXL10_1g26195	685.264	0.746348	0.26113	2.85815	0.00426117	0.0980012	Chr5S	S	mycn.S	MYCN
XBXL10_1g1002	308.309	0.749873	0.254714	2.94398	0.0032402	0.0839554	Chr1L	L	arhgap10.L	ARHGAP10
XBXL10_1g17718	1330.61	0.750582	0.220432	3.40506	0.000661505	0.0342575	Chr4L	L	cd82.L	CD82
XBXL10_1g7684	436.41	0.751124	0.215963	3.47802	0.000505139	0.0297474	Chr2L	L	gk.L	GK
XBXL10_1g3691	260.024	0.752608	0.251909	2.98761	0.00281167	0.0781143	Chr1S	S	msx1.S	MSX1
XBXL10_1g27645	316.822	0.753555	0.24958	3.0193	0.00253361	0.0738638	Chr6L	L	ranbp9.L	RANBP9
XBXL10_1g40798	817.826	0.753863	0.229569	3.28382	0.00102412	0.043733	Chr9_10L	L	ackr3.L	ACKR3
XBXL10_1g35114	963.914	0.757061	0.262986	2.87871	0.00399306	0.0946729	Chr8L	L	pcdh19.L	PCDH19
XBXL10_1g34459	212.816	0.757423	0.242611	3.12196	0.0017965	0.0610473	Chr8L	L	lrrc8a.L	LRRC8A
XBXL10_1g18181	285.392	0.761311	0.242637	3.13766	0.00170304	0.0590279	Chr4L	L	rassf7.L	RASSF7
XBXL10_1g17796	305.357	0.762082	0.262899	2.89877	0.0037463	0.092472	Chr4L	L	large2.L	LARGE1
XBXL10_1g25665	132.238	0.76649	0.267643	2.86385	0.0041852	0.0969242	Chr5S	S	ephb3.S	EPHB3
XBXL10_1g30006	731.501	0.780033	0.233663	3.33828	0.00084298	0.0397293	Chr7L	L	pdcd4.L	PDCD4
XBXL10_1g3325	1961.58	0.783733	0.258984	3.02619	0.00247657	0.0731311	Chr1L	L	tspan36.L	ENSG00000236907
XBXL10_1g32166	342.933	0.785124	0.262385	2.99226	0.00276918	0.0775496	Chr7L	L	fxyd1.L	FXYD1
XBXL10_1g7599	598.282	0.786818	0.237535	3.31243	0.000924907	0.0420377	Chr2L	L	eif4h.L	EIF4H
XBXL10_1g21664	618.139	0.797964	0.279458	2.8554	0.00429832	0.098273	Chr4S	S	pik3r3.S	PIK3R3
XBXL10_1g12320	190.411	0.800735	0.269342	2.97293	0.00294972	0.0802377	Chr3L	L	sh3pxd2b.L	SH3PXD2B
XBXL10_1g6295	211.399	0.801152	0.27136	2.95236	0.00315358	0.0826765	Chr2L	L	bach1.L	BACH1
XBXL10_1g22327	91.1075	0.801687	0.272882	2.93786	0.00330489	0.0851477	Chr4S	S	pdzrn3.S	PDZRN3
XBXL10_1g7942	105.782	0.8093	0.279899	2.8914	0.00383528	0.093293	Chr2L	L	akap11.L	AKAP11
XBXL10_1g28170	253.454	0.810737	0.269726	3.00578	0.00264898	0.0755704	Chr6L	L	esrp1.L	ESRP1
XBXL10_1g2958	802.481	0.810782	0.191553	4.23267	2.3093e-05	0.00460624	Chr1L	L	sema6a.L	SEMA6A
XBXL10_1g8229	191.748	0.816028	0.284126	2.87206	0.00407806	0.0958014	Chr2L	L	gtsf1.L	GTSF1
XBXL10_1g43444	88.5765	0.821285	0.272445	3.0145	0.00257405	0.0743756	Chr9_10S	S	galnt5.S	GALNT5
XBXL10_1g13023	6249.34	0.823548	0.242179	3.40058	0.000672442	0.0344502	Chr3L	L	anxa2.L	ANXA2
XBXL10_1g34228	221.358	0.831238	0.264674	3.14061	0.00168599	0.0587624	Chr8L	L	entpd2.L	ENTPD2
XBXL10_1g11398	204.156	0.83512	0.271569	3.07517	0.00210381	0.0663426	Chr3L	L	LOC121401346	EMC8
XBXL10_1g32414	221.48	0.835247	0.247921	3.369	0.000754416	0.0373188	Chr7S	S	LOC108697326	CASP2
XBXL10_1g40363	190.466	0.837225	0.266518	3.14135	0.00168171	0.0587495	Chr9_10L	L	trim25.L	TRIM25
XBXL10_1g39891	165.385	0.837872	0.269935	3.10398	0.00190939	0.0636565	Chr9_10L	L	tti1.L	TTI1
XBXL10_1g7986	118.583	0.839959	0.279281	3.00758	0.00263334	0.0753443	Chr2L	L	nckap5l.L	NCKAP5L
XBXL10_1g14639	936.241	0.840456	0.215939	3.89211	9.93776e-05	0.0112544	Chr3L	L	LOC108711771	TMEM88
XBXL10_1g38422	470.616	0.841417	0.265483	3.16938	0.00152762	0.0558268	Chr8S	S	LOC447781	COMT
XBXL10_1g9740	939.717	0.846762	0.286796	2.95249	0.00315218	0.0826765	Chr2S	S	foxp4.S	FOXP4
XBXL10_1g19691	388.215	0.854639	0.277035	3.08495	0.00203585	0.0652928	Chr4L	L	ddx17.L	DDX17
XBXL10_1g36708	3249.63	0.855452	0.277573	3.0819	0.00205685	0.0655998	Chr8L	L	ca14.L	CA14
XBXL10_1g41068	155.888	0.857369	0.285219	3.006	0.00264707	0.0755704	Chr9_10L	L	txndc11.L	TXNDC11
XBXL10_1g10932	129.615	0.858545	0.27684	3.10123	0.00192718	0.063948	Chr2S	S	frem2.S	FREM2
XBXL10_1g36773	390.582	0.859725	0.246761	3.48404	0.000493907	0.029479	Chr8L	L	LOC108699422	SLC4A7
XBXL10_1g38937	8687.15	0.869763	0.265728	3.27313	0.00106362	0.0445582	Chr9_10L	L	krt19.L	KRT19
XBXL10_1g31734	4814.41	0.870737	0.253072	3.44067	0.00058027	0.0318738	Chr7L	L	bcam.L	PRLHR
XBXL10_1g9415	122.445	0.872657	0.273654	3.18891	0.0014281	0.0531319	Chr2S	S	bclaf3.S	BCLAF3
XBXL10_1g7468	129.409	0.875613	0.284796	3.07453	0.00210836	0.0663426	Chr2L	L	LOC108708312	CYP4F22
XBXL10_1g23273	335.568	0.877009	0.291303	3.01064	0.00260694	0.0751153	Chr5L	L	nid1.L	NID1
XBXL10_1g32242	537.071	0.880152	0.287188	3.06473	0.00217868	0.0674258	Chr7L	L	nbl1.L	NBL1
XBXL10_1g24730	111.024	0.880622	0.257292	3.42266	0.000620123	0.032873	Chr5L	L	gtf3c2.L	GTF3C2
XBXL10_1g4431	941.841	0.883352	0.306692	2.88026	0.00397353	0.0945528	Chr1S	S	angptl4.S	ANGPTL4
XBXL10_1g27790	219.568	0.884364	0.281382	3.14293	0.00167267	0.058566	Chr6L	L	twsg1.L	TWSG1
XBXL10_1g39399	302.657	0.884621	0.300942	2.93951	0.00328735	0.0847665	Chr9_10L	L	LOC108702031	OGFR
XBXL10_1g33854	123.409	0.888465	0.308052	2.88414	0.00392484	0.0940982	Chr7S	S	LOC108705054	APOOL
XBXL10_1g33653	155.271	0.889706	0.307061	2.89749	0.00376158	0.0925193	Chr7S	S	erf.S	ERF
XBXL10_1g6108	93.9365	0.892877	0.306433	2.91377	0.00357091	0.0897576	Chr2L	L	gap43.L	GAP43
XBXL10_1g21097	139.351	0.897427	0.275498	3.25748	0.00112407	0.0460761	Chr4S	S	MGC80058	TMEM86A
XBXL10_1g3394	251.756	0.905833	0.260777	3.4736	0.000513532	0.0299374	Chr1L	L	vwa5a.2.L	VWA5A
XBXL10_1g18813	318.472	0.911217	0.2843	3.20513	0.00135004	0.0511472	Chr4L	L	zfpm1.L	ZFPM1
XBXL10_1g42539	316.641	0.916196	0.316066	2.89875	0.00374656	0.092472	Chr9_10S	S	gata5.S	GATA5
XBXL10_1g38365	136.124	0.917758	0.309967	2.96082	0.00306818	0.0814991	Chr8S	S	cyp2a6.S	CYP2C8
XBXL10_1g706	80.3948	0.92758	0.278258	3.33352	0.000857533	0.0400488	Chr1L	L	tapt1.L	TAPT1
XBXL10_1g33714	111.416	0.927683	0.290702	3.19118	0.00141691	0.052836	Chr7S	S	slc6a16.S	SLC6A15
XBXL10_1g5536	199.833	0.928571	0.235726	3.9392	8.1754e-05	0.00983497	Chr1S	S	cast.S	CAST
XBXL10_1g35460	251.256	0.929466	0.276603	3.36029	0.000778604	0.0377898	Chr8L	L	LOC108698939	CFB
XBXL10_1g34336	75.0419	0.93283	0.31047	3.00458	0.00265951	0.075643	Chr8L	L	slc2a8.L	SLC2A8
XBXL10_1g19332	206.64	0.940072	0.199079	4.72212	2.33402e-06	0.00091343	Chr4L	L	tor3a.L	TOR3A
XBXL10_1g13017	237.076	0.950527	0.218034	4.35954	1.30339e-05	0.00322374	Chr3L	L	lingo1.L	LINGO1	*
XBXL10_1g19367	397.554	0.951917	0.261283	3.64324	0.000269231	0.0200574	Chr4L	L	frrs1.L	FRRS1	*
XBXL10_1g8295	1708.04	0.956359	0.235205	4.06607	4.78119e-05	0.00714106	Chr2L	L	krt7.L	KRT8
XBXL10_1g13493	134.04	0.969218	0.287919	3.36629	0.000761869	0.0374672	Chr3L	L	c3h2orf42.L	C2orf42
XBXL10_1g39144	477.452	0.970144	0.326065	2.9753	0.00292699	0.080057	Chr9_10L	L	fzd2.L	FZD2
XBXL10_1g21426	201.567	0.971784	0.278903	3.48431	0.000493412	0.029479	Chr4S	S	tshz3.S	TSHZ3
XBXL10_1g25987	100.521	0.977534	0.321471	3.04081	0.00235939	0.071201	Chr5S	S	epha4.S	EPHA4
XBXL10_1g10869	5895.47	0.978603	0.255313	3.83295	0.000126613	0.0128767	Chr2S	S	krt8.1.S	KRT8
XBXL10_1g14295	459.454	0.980751	0.253819	3.86398	0.000111552	0.0118165	Chr3L	L	LOC108711733	C3
XBXL10_1g43721	414.617	0.983286	0.31147	3.15692	0.00159445	0.0569661	Chr9_10S	S	stat1.S	STAT1
XBXL10_1g35817	272.541	0.986135	0.312491	3.15572	0.00160101	0.0570917	Chr8L	L	bdkrb2.L	BDKRB2
XBXL10_1g35925	132.669	0.988514	0.303278	3.25944	0.00111634	0.0459572	Chr8L	L	rcor1.L	RCOR1
XBXL10_1g38809	133.208	0.992499	0.328518	3.02114	0.00251825	0.0737594	Chr8S	S	s100a11.S	S100A11P2
XBXL10_1g22570	94.3082	1.00189	0.30535	3.28113	0.00103393	0.0439697	Chr5L	L	prepl.L	PREPL
XBXL10_1g32323	81.8946	1.00273	0.318909	3.14426	0.00166509	0.0584331	Chr7L	L	znf362.L	ZNF362
XBXL10_1g26736	95.1329	1.01164	0.354441	2.85418	0.00431478	0.0983777	Chr6L	L	vipr1.L	VIPR1
XBXL10_1g12616	1237.2	1.01455	0.214087	4.73895	2.14824e-06	0.000873908	Chr3L	L	csrp2.L	CSRP2
XBXL10_1g23035	175.691	1.02585	0.303185	3.38359	0.000715438	0.0360248	Chr5L	L	pkr2.L	EIF2AK2
XBXL10_1g42697	136.705	1.02837	0.283351	3.62931	0.000284182	0.0207218	Chr9_10S	S	LOC108702687	NUP160
XBXL10_1g35297	162.199	1.03442	0.3045	3.39712	0.000680991	0.0346857	Chr8L	L	gpc3.L	GPC3
XBXL10_1g33692	52.5122	1.03993	0.355882	2.92213	0.00347642	0.0880266	Chr7S	S	rcn3.S	RCN1
XBXL10_1g42384	1716.83	1.04581	0.366915	2.85027	0.00436819	0.0989386	Chr9_10S	S	slc4a1.S	SLC4A1
XBXL10_1g4125	95.1235	1.05305	0.351442	2.99637	0.00273213	0.0770098	Chr1S	S	opn4xb.S	ASB11
XBXL10_1g13074	1663.81	1.05375	0.299196	3.52193	0.000428418	0.0273665	Chr3L	L	ctsl.L	CTSC
XBXL10_1g19778	955.517	1.06142	0.235892	4.49961	6.80796e-06	0.00200459	Chr4L	L	LOC108714571	CCRL2
XBXL10_1g40344	97.627	1.07265	0.358243	2.9942	0.00275168	0.0773396	Chr9_10L	L	XB5880825.L	SAMD9L
XBXL10_1g11191	656.019	1.07679	0.360928	2.9834	0.00285069	0.0787622	Chr2S	S	serpinh1.S	SERPINH1
XBXL10_1g19533	1915.31	1.08351	0.28314	3.82677	0.000129834	0.013081	Chr4L	L	cfh.L	GRHL1
XBXL10_1g15052	113.712	1.09355	0.332504	3.28883	0.00100604	0.0431995	Chr3S	S	parp12.S	PARP12
XBXL10_1g8579	139.568	1.10196	0.334058	3.2987	0.000971347	0.0427969	Chr2L	L	LOC108708765	TRIM65
XBXL10_1g12454	67.76	1.10307	0.330663	3.33594	0.000850116	0.0399397	Chr3L	L	glt8d2.L	GLT8D2
XBXL10_1g10196	64.5165	1.10584	0.358426	3.08527	0.00203365	0.0652901	Chr2S	S	mycl.S	MYCL
XBXL10_1g15558	61.4859	1.10684	0.372742	2.96947	0.00298317	0.0808749	Chr3S	S	igdcc4.S	IGDCC4
XBXL10_1g42502	53.1259	1.10786	0.354449	3.12558	0.00177457	0.0606907	Chr9_10S	S	pard6b.S	PARD6B
XBXL10_1g32358	443.976	1.11531	0.299759	3.72071	0.000198667	0.0164189	Chr7S	S	pdcd4.S	PDCD4
XBXL10_1g3246	1858	1.11765	0.344393	3.24528	0.00117336	0.0470517	Chr1L	L	c9.L	C9
XBXL10_1g32515	79.2165	1.12312	0.326343	3.44152	0.000578448	0.0318738	Chr7S	S	ank3.S	ANK3
XBXL10_1g38881	87.149	1.12612	0.366143	3.07562	0.00210065	0.0663426	Chr8S	S	nectin4.S	NECTIN4
XBXL10_1g13866	224.602	1.12644	0.365946	3.07817	0.00208279	0.0660447	Chr3L	L	lrrc8e.L	LRRC8C
XBXL10_1g30211	73.8975	1.12933	0.346339	3.26078	0.00111107	0.045874	Chr7L	L	rhobtb1.L	RHOBTB1
XBXL10_1g42201	1513.12	1.13219	0.359075	3.15307	0.00161565	0.0574811	Chr9_10S	S	krt12.5.S	KRT24
XBXL10_1g26	60.0969	1.13896	0.394481	2.88725	0.00388627	0.09388	Chr1L	L	LOC108704853	ADA2
XBXL10_1g14720	79.8517	1.14184	0.300577	3.79881	0.000145392	0.0140442	Chr3L	L	LOC108711793	PLSCR2
XBXL10_1g14635	72.1913	1.15206	0.392873	2.9324	0.00336353	0.0861214	Chr3L	L	LOC108711770	PARP12
XBXL10_1g17511	451.598	1.15741	0.35969	3.2178	0.00129178	0.0498372	Chr3S	S	pcolce.S	PCOLCE
XBXL10_1g19906	139.84	1.18132	0.330195	3.57765	0.000346702	0.0236622	Chr4L	L	tnnc1.L	TNNC1
XBXL10_1g3849	177.799	1.19505	0.265909	4.4942	6.98321e-06	0.00203679	Chr1S	S	casp3.2.S	CASP3
XBXL10_1g28667	122.759	1.19986	0.274304	4.37422	1.21869e-05	0.00306328	Chr6S	S	nradd.S	C19orf44
XBXL10_1g43935	94.604	1.20633	0.327686	3.68137	0.000231988	0.0180664	Chr9_10S	S	scnn1g.S	SCNN1G
XBXL10_1g11531	115.431	1.21432	0.400838	3.02946	0.00244987	0.0728312	Chr3L	L	parp12.L	PARP12
XBXL10_1g40394	221.147	1.2223	0.31514	3.8786	0.000105061	0.011521	Chr9_10L	L	dtx3l.L	DTX3L
XBXL10_1g23384	126.683	1.23078	0.370571	3.32131	0.000895972	0.0413444	Chr5L	L	enpp1.L	ENPP1
XBXL10_1g8862	637.238	1.23337	0.404438	3.04958	0.00229163	0.0697361	Chr2L	L	LOC108708797	ALOX15B
XBXL10_1g8820	83.9623	1.23377	0.393483	3.13552	0.0017155	0.0593933	Chr2L	L	sytl2.L	SYTL2
XBXL10_1g35439	183.509	1.24717	0.379379	3.28739	0.0010112	0.0433608	Chr8L	L	c4a.L	C3
XBXL10_1g37725	1394.44	1.24896	0.423355	2.95015	0.00317621	0.0827985	Chr8S	S	alas2.S	ALAS2
XBXL10_1g15313	322.444	1.25826	0.425242	2.95893	0.00308714	0.0816442	Chr3S	S	ank1.S	ANK1
XBXL10_1g9261	97.9669	1.26375	0.321358	3.93253	8.40557e-05	0.0100271	Chr2S	S	tent5c.S	TENT5C
XBXL10_1g43246	85.8477	1.28015	0.296064	4.32388	1.53306e-05	0.00359072	Chr9_10S	S	trim25.S	TRIM25
XBXL10_1g40382	578.623	1.2897	0.327074	3.94316	8.04158e-05	0.0097856	Chr9_10L	L	steap3.L	STEAP3
XBXL10_1g8979	547.799	1.29234	0.41811	3.09092	0.00199539	0.064858	Chr2S	S	serpinf2.S	CD247
XBXL10_1g14827	3075.55	1.2983	0.449551	2.88801	0.00387693	0.0938452	Chr3L	L	LOC108711816	TFR2
XBXL10_1g4144	224.419	1.30481	0.359224	3.6323	0.000280901	0.0206777	Chr1S	S	herc6.S	HERC6
XBXL10_1g27743	379.665	1.3134	0.285872	4.59438	4.34034e-06	0.00150463	Chr6L	L	cbln2.L	CBLN2
XBXL10_1g19316	142.308	1.33051	0.413341	3.21892	0.00128675	0.0497903	Chr4L	L	pappa2.L	PAPPA2
XBXL10_1g4041	494.916	1.33416	0.435252	3.06526	0.00217479	0.0673727	Chr1S	S	cfi.S	CFI
XBXL10_1g11542	105.123	1.33483	0.373808	3.57089	0.000355767	0.0240683	Chr3L	L	lrp6.L	LRP6
XBXL10_1g40319	941.845	1.33922	0.461428	2.90234	0.00370392	0.0920909	Chr9_10L	L	apoh.L	GTF2IRD1
XBXL10_1g2674	443.706	1.34621	0.467245	2.88117	0.00396198	0.094516	Chr1L	L	LOC108716035	GSTT2B
XBXL10_1g39348	88.6659	1.349	0.382233	3.52926	0.000416727	0.0268415	Chr9_10L	L	LOC108700918	RPSA
XBXL10_1g22189	114.537	1.36343	0.459421	2.96772	0.00300021	0.081011	Chr4S	S	itih4.S	ITIH3
XBXL10_1g24915	131.854	1.37417	0.422989	3.2487	0.00115933	0.0466707	Chr5S	S	coq8a.S	COQ8A
XBXL10_1g10010	933.29	1.3768	0.372387	3.69725	0.000217951	0.0172338	Chr2S	S	XB5907626.S	OR8J3
XBXL10_1g15685	314.36	1.38043	0.483772	2.85348	0.00432429	0.0984492	Chr3S	S	bnc1.S	BNC1
XBXL10_1g3671	158.775	1.38277	0.452493	3.0559	0.00224383	0.0686177	Chr1S	S	cpz.S	CPZ
XBXL10_1g12972	232.426	1.39995	0.38634	3.62362	0.000290503	0.0208104	Chr3L	L	crabp1.L	CRABP1
XBXL10_1g7925	54.4329	1.41852	0.49759	2.85079	0.00436106	0.0988495	Chr2L	L	pcdh17.L	PCDH17
XBXL10_1g13684	168.636	1.42502	0.478004	2.98119	0.00287127	0.0790695	Chr3L	L	dmtn.L	DMTN
XBXL10_1g32603	44.7948	1.42552	0.484	2.94529	0.00322652	0.0836934	Chr7S	S	XB5817455.S	HS3ST1
XBXL10_1g430	87.1166	1.42827	0.443485	3.22056	0.0012794	0.0496926	Chr1L	L	pced1a.L	PCED1A
XBXL10_1g6905	74.7062	1.43187	0.342598	4.17944	2.92223e-05	0.00521647	Chr2L	L	asap3.L	ASAP3
XBXL10_1g40878	148.783	1.44047	0.42944	3.3543	0.000795656	0.0383167	Chr9_10L	L	LOC108701447	AOX1	*
XBXL10_1g44079	214.945	1.442	0.332513	4.33666	1.44662e-05	0.00344039	Chr9_10S	S	ppl.S	PPL
XBXL10_1g34625	482.524	1.45197	0.41595	3.49073	0.000481703	0.0293744	Chr8L	L	nr5a1.L	NR5A2
XBXL10_1g15616	1247.43	1.45238	0.255106	5.69321	1.2467e-08	1.67583e-05	Chr3S	S	mfge8.S	MFGE8
XBXL10_1g1154	47.4442	1.45617	0.376169	3.87106	0.000108363	0.0115526	Chr1L	L	prss12.L	PRSS12
XBXL10_1g39009	127.117	1.45755	0.3917	3.7211	0.000198358	0.0164189	Chr9_10L	L	plxdc1.L	PLXDC1
XBXL10_1g12344	104.811	1.47478	0.498206	2.96019	0.00307454	0.0815228	Chr3L	L	slc26a2.2.L	SLC26A2
XBXL10_1g12489	141.609	1.48294	0.482873	3.07107	0.00213291	0.0667033	Chr3L	L	acss3.L	ACSS3
XBXL10_1g31536	488.799	1.49078	0.409934	3.63662	0.000276237	0.0204806	Chr7L	L	LOC108696667	SACS
XBXL10_1g35213	49.3768	1.49759	0.35152	4.26033	2.04122e-05	0.00444426	Chr8L	L	klhl4.L	KLHL4
XBXL10_1g6208	290.357	1.4976	0.379973	3.94134	8.10271e-05	0.0097856	Chr2L	L	mx1.L	MX1
XBXL10_1g36988	281.089	1.50334	0.487756	3.08215	0.00205513	0.0655998	Chr8L	L	LOC108699644	CCZ1
XBXL10_1g3742	63.7209	1.50597	0.404911	3.71926	0.000199805	0.0164189	Chr1S	S	pcdh7.S	PCDH7
XBXL10_1g23009	95.4731	1.50896	0.474285	3.18154	0.00146493	0.054047	Chr5L	L	mall.L	MAL2
XBXL10_1g29851	137.05	1.51306	0.502866	3.00888	0.00262217	0.0752037	Chr6S	S	khdrbs3.S	KHDRBS3
XBXL10_1g7930	509.723	1.51534	0.430397	3.52079	0.000430262	0.0273712	Chr2L	L	cnmd.L	CNMD
XBXL10_1g43353	78.1841	1.51572	0.478911	3.16493	0.00155123	0.0561558	Chr9_10S	S	atg9a.S	ATG9A
XBXL10_1g13164	340.506	1.52596	0.425246	3.5884	0.000332708	0.023012	Chr3L	L	aqp9.L	AQP9	*
XBXL10_1g11397	111.084	1.52909	0.394522	3.8758	0.000106274	0.011521	Chr3L	L	LOC108705707	TM7SF3
XBXL10_1g42068	63.9258	1.52922	0.468344	3.26517	0.001094	0.0454003	Chr9_10L	L	LOC108703829	SULT1C2
XBXL10_1g36094	303.808	1.54677	0.474934	3.25682	0.00112668	0.0460761	Chr8L	L	sptb.L	SPTB
XBXL10_1g26220	57.5942	1.54953	0.522378	2.9663	0.00301409	0.0810408	Chr5S	S	klhl29.S	KLHL29
XBXL10_1g39377	646.655	1.54975	0.343272	4.51463	6.34286e-06	0.00192257	Chr9_10L	L	edn3.L	EDN3
XBXL10_1g21533	33.9568	1.55525	0.518856	2.99746	0.00272235	0.0768648	Chr4S	S	erich3.S	ERICH3
XBXL10_1g21892	152.801	1.55863	0.446374	3.49175	0.000479872	0.0293206	Chr4S	S	lhx9.S	LHX9
XBXL10_1g40965	24.3107	1.56763	0.527886	2.96963	0.00298156	0.0808749	Chr9_10L	L	LOC108701490	SFT2D2
XBXL10_1g38818	1267.69	1.57294	0.385118	4.0843	4.42091e-05	0.00680007	Chr8S	S	LOC108700425	ENSG00000286880
XBXL10_1g29395	56.3248	1.57569	0.519016	3.03591	0.00239811	0.0717739	Chr6S	S	kcng2.S	KCNG1
XBXL10_1g13066	110.478	1.57735	0.456736	3.45353	0.000553291	0.0312132	Chr3L	L	LOC108711334	FLRT2-AS1
XBXL10_1g7944	83.8293	1.5955	0.368555	4.32908	1.49733e-05	0.0035338	Chr2L	L	LOC108708519	EPSTI1
XBXL10_1g40542	167.176	1.59854	0.482258	3.3147	0.000917405	0.0419117	Chr9_10L	L	cyp27a1.L	CYP27A1
XBXL10_1g29418	133.42	1.60017	0.432703	3.69807	0.000217243	0.0172218	Chr6S	S	cbln2.S	CBLN2
XBXL10_1g14289	2544.92	1.60687	0.332847	4.82764	1.38163e-06	0.00062525	Chr3L	L	c3.L	C3
XBXL10_1g40487	38.3896	1.60749	0.497558	3.23076	0.00123462	0.0485036	Chr9_10L	L	LOC108701272	TMEM198
XBXL10_1g27443	134.861	1.61001	0.424576	3.79204	0.000149414	0.0141267	Chr6L	L	znfx1.2.L	ZNFX1
XBXL10_1g6568	131.19	1.62887	0.418851	3.8889	0.000100701	0.0112803	Chr2L	L	arx.L	ARX
XBXL10_1g25814	38.6495	1.66636	0.517887	3.21762	0.00129259	0.0498372	Chr5S	S	sox2.S	SOX2
XBXL10_1g28730	227.709	1.69836	0.557369	3.0471	0.00231063	0.0701059	Chr6S	S	cnpy1.S	CNPY1
XBXL10_1g19504	221.371	1.70669	0.324687	5.25641	1.46895e-07	0.000113539	Chr4L	L	lhx9.L	LHX9	*
XBXL10_1g6966	98.4005	1.71315	0.41815	4.09698	4.18572e-05	0.00647049	Chr2L	L	gp2l.3.L	AMOTL1
XBXL10_1g18824	51.1698	1.71462	0.53299	3.21698	0.00129547	0.0498372	Chr4L	L	LOC108713647	CES5A
XBXL10_1g736	113.938	1.72882	0.40816	4.23565	2.27895e-05	0.00459052	Chr1L	L	slc34a2.L	SLC34A2
XBXL10_1g21616	30.8648	1.73027	0.597058	2.89799	0.00375562	0.092472	Chr4S	S	prdx1.S	PRDX1
XBXL10_1g13037	178.785	1.74299	0.552721	3.15348	0.00161338	0.0574665	Chr3L	L	cyp1a1.L	CYP1A1
XBXL10_1g28321	25.6826	1.74383	0.565967	3.08116	0.00206198	0.0655998	Chr6L	L	st3gal1.L	ST3GAL1
XBXL10_1g5413	52.4017	1.74525	0.438323	3.98165	6.84382e-05	0.00886447	Chr1S	S	tmem116.S	TMEM116
XBXL10_1g11352	75.9792	1.74692	0.555437	3.14512	0.00166021	0.0583716	Chr3L	L	gys2.L	GYS2
XBXL10_1g33435	103.74	1.75739	0.41983	4.18596	2.83963e-05	0.00516194	Chr7S	S	mxra8.S	MXRA8
XBXL10_1g25296	37.4591	1.77375	0.51378	3.45236	0.000555702	0.0312132	Chr5S	S	capn9.S	CAPN9
XBXL10_1g38995	153.4	1.79444	0.397179	4.51796	6.2438e-06	0.00192257	Chr9_10L	L	LOC108700778	PPP1R1B
XBXL10_1g19356	123.109	1.79708	0.567873	3.16459	0.00155302	0.0561558	Chr4L	L	qsox1.L	QSOX2
XBXL10_1g6996	271.767	1.79972	0.476999	3.77301	0.000161289	0.0146804	Chr2L	L	LOC121399946	UNC79
XBXL10_1g32969	65.2587	1.8094	0.44017	4.11069	3.94476e-05	0.00625437	Chr7S	S	mat1a.S	MAT1A
XBXL10_1g7642	31.0587	1.81309	0.609355	2.97542	0.00292591	0.080057	Chr2L	L	omg.L	OMG
XBXL10_1g15760	258.809	1.82395	0.468938	3.88954	0.000100433	0.0112803	Chr3S	S	aqp9.S	AQP9
XBXL10_1g34332	294.96	1.83374	0.453788	4.04096	5.32338e-05	0.00769079	Chr8L	L	c5.2.L	C5
XBXL10_1g30588	395.969	1.8589	0.496428	3.74455	0.000180719	0.0156042	Chr7L	L	LOC108695776	HTN3	*
XBXL10_1g38949	845.297	1.86032	0.465152	3.99939	6.35061e-05	0.00856031	Chr9_10L	L	krt12.5.L	KRT24
XBXL10_1g24554	197.052	1.8607	0.548433	3.39275	0.000691939	0.0350126	Chr5L	L	gata4.L	GATA4
XBXL10_1g40094	92.08	1.87371	0.492751	3.80255	0.000143214	0.0139237	Chr9_10L	L	LOC108701125	EVPL
XBXL10_1g43273	31.8481	1.89295	0.497368	3.80593	0.00014127	0.0138217	Chr9_10S	S	dtx3l.S	PARP14
XBXL10_1g30497	76.5391	1.89501	0.432039	4.3862	1.15347e-05	0.00299679	Chr7L	L	LOC108705597	IFIT2
XBXL10_1g23395	899.59	1.90513	0.397014	4.79865	1.59738e-06	0.000685919	Chr5L	L	LOC108705439	VNN1
XBXL10_1g37502	29.9873	1.90515	0.658241	2.89431	0.00379992	0.093092	Chr8S	S	clic3.S	CLIC3
XBXL10_1g8260	88.8453	1.90666	0.565552	3.37133	0.000748073	0.0371239	Chr2L	L	amhr2.L	BMPR1B	*
XBXL10_1g43763	183.82	1.92217	0.570883	3.36701	0.00075987	0.0374672	Chr9_10S	S	LOC108702421	HBA2
XBXL10_1g43598	269.605	1.92236	0.466737	4.11873	3.8097e-05	0.00624518	Chr9_10S	S	ugt1a6.S	UGT1A6
XBXL10_1g9093	29.2995	1.92823	0.60891	3.1667	0.0015418	0.056014	Chr2S	S	ncam2.S	NCAM2	*
XBXL10_1g28709	23.276	1.92917	0.573275	3.36517	0.000764964	0.0375403	Chr6S	S	LOC108719814	FCN2	*
XBXL10_1g6099	98.1199	1.93825	0.480755	4.03168	5.53794e-05	0.00782677	Chr2L	L	LOC108707818	TTC4
XBXL10_1g9520	47.5045	1.94048	0.543535	3.5701	0.000356839	0.0240882	Chr2S	S	XB5951253.S	MOV10
XBXL10_1g26299	47.0405	1.94366	0.492557	3.94605	7.94514e-05	0.0097856	Chr5S	S	LOC108718301	RAB18
XBXL10_1g27982	115.601	1.97517	0.692136	2.85372	0.00432103	0.0984476	Chr6L	L	ttpa.L	TTPA
XBXL10_1g8094	130.506	1.97915	0.509789	3.8823	0.000103473	0.0114662	Chr2L	L	rdh7.2.L	RDH16	*
XBXL10_1g32759	36.3944	1.98131	0.468813	4.22622	2.37647e-05	0.00467984	Chr7S	S	LOC108697460	IFIT1
XBXL10_1g37486	283.815	1.98768	0.473442	4.19837	2.68848e-05	0.00497722	Chr8S	S	ptgds.S	LCN15
XBXL10_1g35484	296.198	1.98982	0.411989	4.82978	1.36681e-06	0.00062525	Chr8L	L	ly6g6c.L	RPS19P1
XBXL10_1g21281	101.006	2.0058	0.650979	3.08121	0.00206164	0.0655998	Chr4S	S	tat.S	TAT
XBXL10_1g25345	28.9641	2.01394	0.627684	3.20853	0.00133417	0.0508911	Chr5S	S	map7.S	MAP7
XBXL10_1g8256	41.5043	2.01657	0.681585	2.95866	0.00308984	0.0816442	Chr2L	L	XB5957062.L	PLEKHA3
XBXL10_1g6607	469.717	2.02113	0.438403	4.61021	4.02268e-06	0.00141329	Chr2L	L	hpd-like.2.L	HPD
XBXL10_1g24369	63.3625	2.04407	0.67433	3.03127	0.0024353	0.0726058	Chr5L	L	cmpk2.L	CMPK2
XBXL10_1g27099	18.957	2.0598	0.708771	2.90616	0.00365895	0.09145	Chr6L	L	hoxa11.L	HOXA11
XBXL10_1g22708	27.9236	2.08154	0.721523	2.88492	0.00391511	0.0939779	Chr5L	L	capn10l.L	CAPN5	*
XBXL10_1g10568	47.829	2.09401	0.432695	4.83945	1.30196e-06	0.000609888	Chr2S	S	LOC108709769	SCEL
XBXL10_1g7963	236.055	2.09535	0.558942	3.74878	0.0001777	0.015476	Chr2L	L	cpb2.L	CPB2
XBXL10_1g12391	36.2489	2.10228	0.709483	2.96312	0.00304542	0.0814491	Chr3L	L	sncb.L	SNCB
XBXL10_1g14706	30.8324	2.14588	0.63209	3.3949	0.000686536	0.0349106	Chr3L	L	LOC108711786	C17orf114
XBXL10_1g24131	51.6094	2.14859	0.660221	3.25435	0.00113652	0.0463558	Chr5L	L	LOC121393816	CPB1	*
XBXL10_1g10880	622.304	2.15714	0.360285	5.98733	2.13319e-09	5.07322e-06	Chr2S	S	krt7.S	KRT8
XBXL10_1g909	78.4103	2.16634	0.527322	4.1082	3.98759e-05	0.00629002	Chr1L	L	gpm6a.L	GPM6A	*
XBXL10_1g41503	341.481	2.18681	0.344956	6.33938	2.30687e-10	1.18869e-06	Chr9_10L	L	LOC108701721	MTTP
XBXL10_1g15005	14.2176	2.19079	0.687534	3.18645	0.00144033	0.0533941	Chr3S	S	dennd2a.S	DENND2A
XBXL10_1g23942	50.4245	2.21754	0.591225	3.75076	0.0001763	0.0154733	Chr5L	L	LOC121393936	CFDP1
XBXL10_1g963	732.49	2.22726	0.778755	2.86003	0.00423598	0.0977342	Chr1L	L	tdo2.L	TDO2
XBXL10_1g9892	26.0806	2.25519	0.692021	3.25884	0.00111868	0.0459924	Chr2S	S	LOC108709511	SYNGR2
XBXL10_1g8944	230.871	2.25549	0.566607	3.98069	6.87154e-05	0.00886447	Chr2L	L	LOC100126633	CLEC2D	*
XBXL10_1g7898	50.3981	2.28345	0.47319	4.82566	1.39542e-06	0.00062525	Chr2L	L	scel.L	SCEL
XBXL10_1g17163	24.6424	2.28447	0.609269	3.74953	0.000177169	0.0154733	Chr3S	S	LOC108703481	ELAVL3
XBXL10_1g34284	12.9042	2.28463	0.791877	2.88508	0.00391313	0.0939779	Chr8L	L	kcnt1.L	KCNT1
XBXL10_1g36892	43.9946	2.29295	0.644256	3.55906	0.000372178	0.0247455	Chr8L	L	LOC108699447	ENSG00000275155
XBXL10_1g33152	60.935	2.30261	0.606831	3.79448	0.000147954	0.0140748	Chr7S	S	tmem45b.S	TMEM45B	*
XBXL10_1g41866	104.08	2.3076	0.685826	3.36471	0.000766252	0.0375439	Chr9_10L	L	XB994846.L	TMEM200A
XBXL10_1g32195	157.671	2.31512	0.473608	4.88827	1.01724e-06	0.000499049	Chr7L	L	fcgbp.L	FCGBP
XBXL10_1g39849	30.9735	2.31821	0.663089	3.49608	0.000472149	0.0291366	Chr9_10L	L	tgm3l.L	TGM5
XBXL10_1g30498	30.0663	2.319	0.511046	4.53775	5.68587e-06	0.00183114	Chr7L	L	LOC108705596	CDCA4
XBXL10_1g14937	28.6173	2.34086	0.676289	3.46132	0.00053753	0.0307187	Chr3S	S	slco1b3.S	SLCO1C1	*
XBXL10_1g24761	128.244	2.35489	0.556067	4.2349	2.28658e-05	0.00459052	Chr5L	L	LOC108717285	IPO9
XBXL10_1g30519	49.2341	2.36277	0.475907	4.96478	6.87798e-07	0.000366632	Chr7L	L	abcb1l.L	ABCB1
XBXL10_1g40171	12.324	2.3652	0.82508	2.86663	0.00414874	0.0965137	Chr9_10L	L	shisa6.L	SHISA6	*
XBXL10_1g18018	497.618	2.38184	0.425279	5.60065	2.13554e-08	2.64097e-05	Chr4L	L	LOC108713473	MUC5AC
XBXL10_1g26348	14.1007	2.41545	0.786376	3.07162	0.002129	0.0666892	Chr5S	S	otof.S	OTOF
XBXL10_1g1781	21.7156	2.41818	0.805755	3.00114	0.00268969	0.0760816	Chr1L	L	foxe1.L	FOXE1
XBXL10_1g6952	59.8061	2.42985	0.741492	3.27697	0.00104927	0.0441967	Chr2L	L	LOC108707480	ATR
XBXL10_1g36114	50.8868	2.44363	0.510863	4.78335	1.72401e-06	0.000730152	Chr8L	L	foxa1.L	FOXA1
XBXL10_1g3712	22.7834	2.47802	0.839704	2.95107	0.00316679	0.082715	Chr1S	S	fgfbp1.S	LINC02143
XBXL10_1g36897	41.5004	2.48321	0.83838	2.96192	0.0030573	0.0814558	Chr8L	L	LOC108699156.L	PLAAT3	*
XBXL10_1g41697	16.6824	2.51458	0.660248	3.80853	0.000139794	0.0137207	Chr9_10L	L	LOC108701743	ENSG00000285827
XBXL10_1g25182	29.2909	2.51643	0.842025	2.98854	0.00280314	0.0780745	Chr5S	S	ahnak3.S	ZNF283
XBXL10_1g19220	69.0446	2.53407	0.771892	3.28293	0.00102735	0.0437501	Chr4L	L	LOC108714294	CYP4B1
XBXL10_1g39860	103.632	2.53582	0.634633	3.99572	6.44971e-05	0.00863229	Chr9_10L	L	znfx1.L	ZNFX1
XBXL10_1g40815	45.7422	2.55832	0.728216	3.51313	0.000442866	0.0278294	Chr9_10L	L	LOC108701422	ABCA12	*
XBXL10_1g33116	82.9887	2.59022	0.493716	5.24637	1.55124e-07	0.000116975	Chr7S	S	atp12a.S	ATP12A
XBXL10_1g3237	79.8485	2.60461	0.743311	3.50406	0.000458219	0.0284473	Chr1L	L	c6.1.L	C6
XBXL10_1g1845	14.9196	2.61191	0.896166	2.91454	0.00356212	0.0896722	Chr1L	L	LOC108713403	B3GNT6
XBXL10_1g12098	11.5538	2.62349	0.808257	3.24587	0.00117094	0.0470155	Chr3L	L	pitx1.L	PITX1
XBXL10_1g34996	18.5807	2.62661	0.828253	3.17127	0.00151774	0.0555971	Chr8L	L	phyhdlc.1.L	CCNB1
XBXL10_1g8290	32.8015	2.63029	0.546465	4.81328	1.48473e-06	0.000646529	Chr2L	L	krt78.1.L	KRT5	*
XBXL10_1g9893	533.125	2.6531	0.446711	5.93919	2.86436e-09	6.32554e-06	Chr2S	S	thdl18.S	CCSER1
XBXL10_1g30589	3469.45	2.6664	0.785763	3.39339	0.000690342	0.034989	Chr7L	L	LOC108696222	GALNT15
XBXL10_1g22986	1593.46	2.6703	0.899556	2.96846	0.00299297	0.0808946	Chr5L	L	XB5894820.L	MYADM
XBXL10_1g41405	19.4394	2.67762	0.835593	3.20446	0.00135318	0.0511472	Chr9_10L	L	thdl20.L	BRCA2
XBXL10_1g17752	597.569	2.68142	0.800059	3.35153	0.000803659	0.038522	Chr4L	L	f2.L	F2
XBXL10_1g20750	278.679	2.68366	0.81254	3.3028	0.000957243	0.0427969	Chr4S	S	LOC121393160	ERGIC2
XBXL10_1g9705	33.4781	2.69302	0.827727	3.25351	0.0011399	0.0464324	Chr2S	S	spdef.S	SPDEF
XBXL10_1g43289	16.0375	2.72152	0.748873	3.63416	0.000278886	0.0206275	Chr9_10S	S	gli2.S	GLI2
XBXL10_1g1627	18.5154	2.72981	0.932389	2.92776	0.00341417	0.0868773	Chr1L	L	LOC108712806	FOXP2
XBXL10_1g23921	2977.09	2.73184	0.935048	2.9216	0.00348239	0.0880337	Chr5L	L	fetub.L	CKLF
XBXL10_1g29354	23.7769	2.73814	0.904513	3.02719	0.00246836	0.0730981	Chr6S	S	LOC108704455	TPMTP3
XBXL10_1g43900	28.4692	2.74491	0.82816	3.31446	0.000918198	0.0419117	Chr9_10S	S	ocm.S	OCM2
XBXL10_1g6337	39.2517	2.75168	0.837281	3.28645	0.00101458	0.0434455	Chr2L	L	cadm2.L	CADM2
XBXL10_1g9149	31.0879	2.76542	0.50863	5.43701	5.41815e-08	5.09941e-05	Chr2S	S	clic6.S	CLIC6	*
XBXL10_1g21588	9.98689	2.76796	0.847582	3.26571	0.00109189	0.0454003	Chr4S	S	LOC108715540	CASP7
XBXL10_1g23883	32.8117	2.77339	0.734728	3.77472	0.000160189	0.0146804	Chr5L	L	LOC121393551	BCL11B
XBXL10_1g22533	17.2098	2.7788	0.694917	3.99876	6.36761e-05	0.00856031	Chr5L	L	nrxn1.L	NRXN1
XBXL10_1g42196	10.9299	2.80804	0.850032	3.30346	0.000955001	0.0427969	Chr9_10S	S	krt23.S	KRT15
XBXL10_1g6946	242.97	2.82192	0.817686	3.4511	0.000558297	0.0312132	Chr2L	L	thdl17.L	ENSG00000279632
XBXL10_1g29878	40.5962	2.83949	0.681167	4.16857	3.06522e-05	0.00541528	Chr6S	S	psca.S	OTUD1
XBXL10_1g38206	12.4472	2.84188	0.981429	2.89565	0.00378374	0.0927691	Chr8S	S	ppp1r13l.S	TP53BP2
XBXL10_1g34994	19.1492	2.84813	0.648371	4.39275	1.11926e-05	0.00295762	Chr8L	L	LOC108698345	ACOD1
XBXL10_1g27566	47.1722	2.8551	0.678733	4.20651	2.59347e-05	0.00488049	Chr6L	L	foxq1.L	FOXQ1	*
XBXL10_1g41195	85.1916	2.85576	0.644439	4.4314	9.36246e-06	0.00263145	Chr9_10L	L	ocm.L	OCM
XBXL10_1g19531	52.7629	2.85648	0.972482	2.9373	0.0033108	0.085229	Chr4L	L	LOC121403083	LDB2
XBXL10_1g22374	11.4017	2.87382	0.981413	2.92825	0.0034088	0.0868121	Chr4S	S	LOC108715934	FAM3D
XBXL10_1g8165	46.0637	2.87412	0.905091	3.17551	0.00149574	0.0549214	Chr2L	L	cyp27b1.L	CYP27B1	*
XBXL10_1g31826	516.479	2.87847	0.429728	6.69836	2.10772e-11	1.62911e-07	Chr7L	L	otogl2.L	ENSG00000253107
XBXL10_1g6945	22.4173	2.90842	0.845324	3.4406	0.000580423	0.0318738	Chr2L	L	LOC108708106	MSI2
XBXL10_1g35399	8.01561	2.91192	0.983173	2.96176	0.00305884	0.0814558	Chr8L	L	syngap1.L	SYNGAP1
XBXL10_1g44040	51.9036	2.91698	0.63537	4.59099	4.41152e-06	0.00150463	Chr9_10S	S	thdl20.S	SLC2A1
XBXL10_1g799	65.5602	2.92419	0.823176	3.55233	0.00038184	0.0252373	Chr1L	L	slc10a4.L	SLC10A4
XBXL10_1g35014	12.0809	2.93705	1.00359	2.92654	0.0034276	0.0871472	Chr8L	L	LOC108698357	GATD3
XBXL10_1g7804	287.509	2.94225	0.987813	2.97855	0.00289615	0.0794502	Chr2L	L	proz.L	F10
XBXL10_1g11242	24.5414	2.98351	0.841196	3.54675	0.00039002	0.0255472	Chr2S	S	slco2b1.S	SLCO2B1
XBXL10_1g6194	6.52172	2.99303	1.04707	2.85848	0.00425681	0.0980012	Chr2L	L	tmprss2.2.L	TMPRSS2
XBXL10_1g44212	7107.39	3.00157	0.928394	3.23307	0.00122466	0.048233	Chr9_10S	S	LOC121399024	MFAP4
XBXL10_1g13189	15.3986	3.01041	0.719036	4.18673	2.83005e-05	0.00516194	Chr3L	L	onecut1.L	ONECUT1
XBXL10_1g15185	10.5861	3.02367	0.92183	3.28007	0.0010378	0.0439769	Chr3S	S	LOC108712611	ENSG00000289738	*
XBXL10_1g15186	51.9016	3.04669	0.522902	5.82649	5.66045e-09	9.72245e-06	Chr3S	S	LOC108712612	ARPP21	*
XBXL10_1g30929	183.565	3.04771	0.398739	7.64337	2.11616e-14	2.18084e-10	Chr7L	L	atp12a.L	ATP12A
XBXL10_1g43893	31.5742	3.057	1.03846	2.94378	0.00324232	0.0839554	Chr9_10S	S	ocm3.S	PVALB
XBXL10_1g23212	82.6839	3.06298	0.814856	3.75892	0.000170648	0.0150973	Chr5L	L	agt.L	PNISR
XBXL10_1g1127	14.3243	3.07231	0.850832	3.61095	0.000305083	0.0214369	Chr1L	L	egf.L	EGF
XBXL10_1g17985	1129.2	3.07249	0.945291	3.25031	0.0011528	0.0466508	Chr4L	L	LOC121402875	ALPK3
XBXL10_1g25084	16.7168	3.07562	0.914901	3.3617	0.000774647	0.0377372	Chr5S	S	foxa2.S	FOXA2	*
XBXL10_1g37233	289.003	3.07584	0.530388	5.79923	6.6619e-09	1.08403e-05	Chr8S	S	LOC108699763	ENSG00000286873
XBXL10_1g37140	76.0279	3.07734	0.543058	5.66668	1.45592e-08	1.87553e-05	Chr8S	S	foxa1.S	FOXA1
XBXL10_1g7396	10.0163	3.09879	0.7813	3.9662	7.30282e-05	0.00921556	Chr2L	L	hpcal4.L	HPCAL4	*
XBXL10_1g17981	94.6261	3.10365	0.594409	5.2214	1.77575e-07	0.000124775	Chr4L	L	LOC108704982	MUC5AC
XBXL10_1g23867	45.2078	3.12289	0.716663	4.35755	1.31528e-05	0.00322734	Chr5L	L	LOC108716955	MUC4	*
XBXL10_1g9907	357.925	3.14385	0.499565	6.29318	3.11025e-10	1.37371e-06	Chr2S	S	LOC108709109	CFAP70	*
XBXL10_1g34201	60.5275	3.14672	0.659748	4.76958	1.84615e-06	0.000771316	Chr8L	L	LOC121396852	AVL9	*
XBXL10_1g23052	44.7379	3.18106	0.5443	5.84431	5.08685e-09	9.72245e-06	Chr5L	L	ahnak3.L	FYN
XBXL10_1g4454	39.8138	3.20707	0.982193	3.26521	0.00109382	0.0454003	Chr1S	S	LOC108704680	DYNAP
XBXL10_1g4078	27.0616	3.2238	0.811629	3.97201	7.12694e-05	0.00903047	Chr1S	S	LOC108706726	CACNA1E
XBXL10_1g24382	12.0345	3.2321	0.842798	3.83496	0.000125584	0.0128566	Chr5L	L	grhl1.L	GRHL1
XBXL10_1g32198	11.327	3.23334	1.13166	2.85716	0.00427449	0.0980373	Chr7L	L	LOC108696888	ZAN
XBXL10_1g20734	1084.29	3.25187	1.08274	3.00338	0.00266995	0.0756978	Chr4S	S	LOC121393158	MUC2	*
XBXL10_1g30978	22.1473	3.25418	0.93552	3.47847	0.000504289	0.0297474	Chr7L	L	ddx25.L	DDX25	*
XBXL10_1g43622	34.0331	3.26408	0.596364	5.4733	4.41726e-08	4.40544e-05	Chr9_10S	S	map2.S	MAP2
XBXL10_1g931	20.229	3.26522	1.01413	3.21973	0.0012831	0.0497113	Chr1L	L	anxa10.L	ANXA10
XBXL10_1g44041	15.1111	3.26881	0.780547	4.18784	2.81617e-05	0.00516194	Chr9_10S	S	msln.S	TRNT1	*
XBXL10_1g33985	198.291	3.27571	1.07871	3.03669	0.0023919	0.0717492	Chr7S	S	atp4a.S	ATP4A
XBXL10_1g7463	13.1632	3.29766	0.720847	4.5747	4.76904e-06	0.00158542	Chr2L	L	LOC108708308	HERC4
XBXL10_1g11497	37.6354	3.35287	1.01943	3.28897	0.00100553	0.0431995	Chr3L	L	XB5891636.L	DOK3	*
XBXL10_1g26763	29.4967	3.35999	1.00733	3.33555	0.000851319	0.0399397	Chr6L	L	LOC108718716	FCN2
XBXL10_1g33965	41.1866	3.37212	0.770245	4.37798	1.19782e-05	0.00303549	Chr7S	S	XB5897453.S	FCGBP
XBXL10_1g29559	14.6854	3.37299	0.852665	3.95583	7.62706e-05	0.0095083	Chr6S	S	plag1.S	PLAG1
XBXL10_1g42890	21.4512	3.37909	0.902831	3.74277	0.000182004	0.0156042	Chr9_10S	S	tgm5.S	TGM5	*
XBXL10_1g26713	35.1916	3.39082	0.869243	3.90089	9.58401e-05	0.0108937	Chr6L	L	myl3.L	MYL3
XBXL10_1g17220	272.733	3.416	1.16789	2.92494	0.00344523	0.0875237	Chr3S	S	LOC108703502	C3	*
XBXL10_1g37234	41.763	3.42006	0.663337	5.15585	2.52487e-07	0.000166088	Chr8S	S	LOC121397762	RTKN2
XBXL10_1g30480	14734.6	3.4258	1.01912	3.36154	0.00077508	0.0377372	Chr7L	L	rbp4.L	RBP4	*
XBXL10_1g32531	531.689	3.46908	0.683297	5.07697	3.83511e-07	0.000232491	Chr7S	S	LOC121396199	H4C8	*
XBXL10_1g26263	37.713	3.48096	0.647033	5.37988	7.45364e-08	6.58412e-05	Chr5S	S	crisp1.3.S	CRISP3
XBXL10_1g13397	2208.39	3.4854	1.21402	2.87096	0.00409229	0.0958014	Chr3L	L	LOC108710614	EVX2	*
XBXL10_1g20743	113.004	3.52361	0.603099	5.8425	5.14223e-09	9.72245e-06	Chr4S	S	LOC108715185	RBM12
XBXL10_1g36392	5.55605	3.54035	1.22386	2.89277	0.00381859	0.0931802	Chr8L	L	LOC121397178	ENSG00000260918
XBXL10_1g24484	20.8745	3.54601	0.654165	5.42066	5.93784e-08	5.39942e-05	Chr5L	L	LOC108717215	ADGRF5
XBXL10_1g36660	22.52	3.57726	0.832209	4.29851	1.71947e-05	0.00388035	Chr8L	L	LOC121397341	GRK3	*
XBXL10_1g30226	157.705	3.59431	0.582416	6.17138	6.76975e-10	2.32556e-06	Chr7L	L	LOC121395810	TTN
XBXL10_1g24140	500.869	3.59432	1.22188	2.94163	0.00326488	0.0843715	Chr5L	L	tm4sf4.L	TM4SF4
XBXL10_1g44341	16.349	3.609	0.924142	3.90525	9.41291e-05	0.0107387	Chr9_10S	S	trim7.L	BTNL8
XBXL10_1g25748	14.3859	3.63375	1.15771	3.13873	0.0016968	0.0589438	Chr5S	S	LOC108718065	MUC4
XBXL10_1g38750	13.2757	3.68032	1.05165	3.49956	0.000466029	0.0288164	Chr8S	S	LOC108700395	TLR2
XBXL10_1g3262	8.62047	3.71611	1.23048	3.02006	0.00252728	0.073806	Chr1L	L	slc1a3.L	SLC1A3
XBXL10_1g2070	23.5123	3.72163	0.931943	3.99341	6.51308e-05	0.00867952	Chr1L	L	dmrt1.L	DMRT1
XBXL10_1g26093	1759.35	3.77827	1.31606	2.8709	0.0040931	0.0958014	Chr5S	S	tf.S	LTF
XBXL10_1g23396	1348.56	3.78459	1.1501	3.29067	0.000999477	0.0431925	Chr5L	L	LOC108705431	VNN3P
XBXL10_1g17571	255.731	3.81927	1.22705	3.11257	0.00185466	0.0623266	Chr3S	S	shbg.S	SHBG
XBXL10_1g41819	8.18105	3.85291	1.193	3.22958	0.0012397	0.0485897	Chr9_10L	L	LOC108703896	URGCP
XBXL10_1g29220	8.87663	3.86127	1.34334	2.87439	0.00404815	0.0953937	Chr6S	S	gabbr2.S	GABBR2
XBXL10_1g993	14.0792	3.91594	0.936899	4.17968	2.91915e-05	0.00521647	Chr1L	L	fhip1a.L	FHIP1A
XBXL10_1g43428	40.7069	3.93863	0.929404	4.2378	2.25723e-05	0.00459052	Chr9_10S	S	neb.S	NEB
XBXL10_1g18023	414.189	3.95387	1.26119	3.13503	0.00171837	0.0594261	Chr4L	L	muc6.L	MUC6
XBXL10_1g19100	237.139	3.99377	1.21404	3.28966	0.00100308	0.0431925	Chr4L	L	c8a.L	C8A
XBXL10_1g16038	1805.8	4.01374	1.36512	2.9402	0.00328002	0.0846479	Chr3S	S	itih2.S	ITIH2
XBXL10_1g31740	4013.62	4.02119	1.31448	3.05915	0.00221965	0.0682157	Chr7L	L	apoc2.L	NUP107	*
XBXL10_1g23886	13.7729	4.02139	1.1436	3.51644	0.00043738	0.0275969	Chr5L	L	sst.1.L	SST
XBXL10_1g25771	3107	4.03833	1.10031	3.67019	0.000242374	0.0186405	Chr5S	S	fetub.S	PLD1
XBXL10_1g5446	7.78908	4.04087	1.21181	3.33458	0.000854294	0.0400185	Chr1S	S	osbp2.S	OSBP2
XBXL10_1g1150	7.64979	4.06176	1.31355	3.09221	0.00198672	0.0646562	Chr1L	L	ndst3.L	NDST3
XBXL10_1g32840	17.3687	4.10086	1.38853	2.95339	0.00314307	0.0825611	Chr7S	S	oit3.S	OIT3
XBXL10_1g10799	4.32771	4.1293	1.39478	2.96054	0.00307101	0.0814991	Chr2S	S	galnt6.2.S	GALNT6
XBXL10_1g7031	8.08951	4.13164	1.43003	2.8892	0.00386227	0.0935814	Chr2L	L	slc26a9.L	SLC26A9
XBXL10_1g26861	6.30266	4.15906	1.41003	2.94962	0.00318165	0.0828703	Chr6L	L	gad2.L	GAD2
XBXL10_1g919	10.6352	4.17154	1.40489	2.96931	0.00298471	0.0808749	Chr1L	L	galntl6.L	GALNTL6
XBXL10_1g32767	50043.8	4.20701	1.3489	3.11884	0.00181565	0.061551	Chr7S	S	rbp4.S	RBP4
XBXL10_1g40302	18.985	4.22274	1.26672	3.33361	0.000857255	0.0400488	Chr9_10L	L	LOC108701197	MYH4
XBXL10_1g20198	169.474	4.23162	1.12237	3.77026	0.000163076	0.0147712	Chr4L	L	itih3.L	ITIH3	*
XBXL10_1g36661	16.1346	4.2767	0.750428	5.69902	1.205e-08	1.67583e-05	Chr8L	L	LOC108699114	ZNF148
XBXL10_1g31671	13.8207	4.29706	1.15551	3.71875	0.000200211	0.0164189	Chr7L	L	LOC108696694	ZNF571-AS1
XBXL10_1g41050	5.81435	4.32717	1.35911	3.18384	0.00145338	0.0536847	Chr9_10L	L	LOC108701516	PAXIP1-AS2
XBXL10_1g9635	134.621	4.3319	1.43416	3.0205	0.00252356	0.073806	Chr2S	S	otc.S	OTC	*
XBXL10_1g6964	41.4695	4.34633	0.81757	5.31616	1.05979e-07	8.85553e-05	Chr2L	L	gp2l.2.L	ENSG00000246792
XBXL10_1g26414	9.38072	4.35958	1.44038	3.02669	0.00247251	0.0731311	Chr5S	S	fndc4.S	FNDC4
XBXL10_1g26306	5.79387	4.3954	1.47501	2.9799	0.00288338	0.0792898	Chr5S	S	pomc.S	POMC	*
XBXL10_1g32129	20.3444	4.4067	0.870919	5.05983	4.19636e-07	0.00024479	Chr7L	L	LOC108695967	LINC00114
XBXL10_1g36394	34.0158	4.41102	1.15348	3.82409	0.000131258	0.0131301	Chr8L	L	LOC108699000	ADGRG2
XBXL10_1g26938	5.29039	4.41516	1.34853	3.27406	0.00106015	0.044473	Chr6L	L	grina.L	FAIM2
XBXL10_1g12291	16.7329	4.43645	1.23009	3.6066	0.000310238	0.0216515	Chr3L	L	grxcr2.L	GRXCR2
XBXL10_1g3917	3025.78	4.44289	1.33629	3.3248	0.00088483	0.0410755	Chr1S	S	fgg.S	FGG
XBXL10_1g10014	11.2215	4.44477	1.46484	3.0343	0.00241096	0.0720887	Chr2S	S	grhl3.S	GRHL3
XBXL10_1g3918	2228.65	4.45271	1.30792	3.40443	0.000663015	0.0342783	Chr1S	S	fga.S	FGA
XBXL10_1g6195	10.1833	4.4639	1.15095	3.87845	0.000105125	0.011521	Chr2L	L	tmprss2.3.L	TMPRSS13
XBXL10_1g35631	14.4483	4.47185	1.1975	3.73433	0.000188214	0.0158989	Chr8L	L	LOC108698636	CAPN12
XBXL10_1g19099	498.95	4.49914	1.24717	3.60749	0.000309179	0.0216264	Chr4L	L	c8b.L	C8B
XBXL10_1g4357	4.35972	4.50987	1.50058	3.00543	0.00265207	0.0755704	Chr1S	S	rorb.2.S	RORB
XBXL10_1g36936	1360.46	4.5381	1.30955	3.4654	0.000529445	0.0303689	Chr8L	L	LOC108699620	ENSG00000253633
XBXL10_1g22786	13.0422	4.584	1.2616	3.63348	0.000279625	0.0206328	Chr5L	L	LOC108716538	H1-4
XBXL10_1g13475	4.17364	4.60686	1.49466	3.08222	0.00205464	0.0655998	Chr3L	L	unc5d.L	UNC5D
XBXL10_1g24135	256.619	4.62896	1.31157	3.52932	0.000416631	0.0268415	Chr5L	L	cp.L	CP
XBXL10_1g15042	627.211	4.65493	1.38465	3.3618	0.000774365	0.0377372	Chr3S	S	akr1d1.S	AKR1D1
XBXL10_1g23833	6.22743	4.6572	1.31699	3.53624	0.000405866	0.0264172	Chr5L	L	nmur1.L	NMUR1
XBXL10_1g5411	79.0205	4.68909	1.47727	3.17416	0.0015027	0.0551114	Chr1S	S	myl2.S	MYL2
XBXL10_1g41710	61.6543	4.70331	1.61359	2.91481	0.00355902	0.0896722	Chr9_10L	L	LOC121398311	IGHV1-12
XBXL10_1g8948	280.378	4.70506	1.53769	3.05983	0.00221462	0.0681287	Chr2L	L	hpx.L	HPX	*
XBXL10_1g20744	35.536	4.7065	0.772148	6.09533	1.09212e-09	3.3765e-06	Chr4S	S	LOC108714924	MUC5AC
XBXL10_1g31105	462.326	4.7392	1.54524	3.06697	0.00216244	0.0672596	Chr7L	L	apoa4.L	PCLO
XBXL10_1g34203	7841.14	4.74738	1.64539	2.88527	0.00391081	0.0939779	Chr8L	L	ambp.L	AMBP
XBXL10_1g30085	112.185	4.81695	1.40291	3.43353	0.000595777	0.0322585	Chr7L	L	a2ml1.L	PZP
XBXL10_1g6204	12.0119	4.82889	1.45555	3.31757	0.000908028	0.0416292	Chr2L	L	tmprss2.12.L	TMPRSS2
XBXL10_1g14980	6.6072	4.87975	1.3897	3.51137	0.000445806	0.0279574	Chr3S	S	wnt7b.S	WNT7B
XBXL10_1g7272	6.62397	4.89133	1.61502	3.02865	0.00245651	0.0728867	Chr2L	L	epha10.L	EPHA3
XBXL10_1g36411	688.092	4.90461	1.71067	2.86707	0.00414293	0.0964552	Chr8L	L	bchel.L	BCHE
XBXL10_1g44213	2373.08	4.93899	1.63651	3.01801	0.00254439	0.0738638	Chr9_10S	S	LOC121399151	MFAP4
XBXL10_1g25522	4.2646	4.94758	1.49936	3.2998	0.000967533	0.0427969	Chr5S	S	grik2.S	GRIK2	*
XBXL10_1g28511	227.725	4.95559	1.32663	3.73548	0.000187354	0.0158696	Chr6S	S	LOC100158309	TYR
XBXL10_1g12849	2111.77	4.9884	1.45567	3.42688	0.000610553	0.0326583	Chr3L	L	itih2.L	ITIH2
XBXL10_1g36778	5959.08	4.99514	1.52302	3.27975	0.00103897	0.0439769	Chr8L	L	LOC108699425	PTPN23
XBXL10_1g37065	5.56721	5.01427	1.54463	3.24626	0.00116932	0.0470116	Chr8L	L	kcnj9.L	KCNJ9
XBXL10_1g32833	52.1843	5.03163	1.48012	3.39947	0.000675164	0.0344502	Chr7S	S	LOC108697209	PDF
XBXL10_1g43554	6.46344	5.06183	1.636	3.09403	0.0019746	0.0644654	Chr9_10S	S	neurod1.S	NEUROD1	*
XBXL10_1g19102	9.45442	5.07437	1.32073	3.84208	0.000121994	0.0126538	Chr4L	L	LOC108714247	KCNK1
XBXL10_1g6196	17.5901	5.09826	1.11103	4.58876	4.45879e-06	0.00150463	Chr2L	L	tmprss2.4.L	TMPRSS13
XBXL10_1g25320	4.62392	5.09878	1.52595	3.34137	0.00083365	0.0394741	Chr5S	S	trim50.S	TRIM50
XBXL10_1g39829	3.36662	5.13484	1.78544	2.87594	0.00402822	0.0952038	Chr9_10L	L	slc12a5.L	SLC12A5
XBXL10_1g23814	14.6425	5.15835	1.64334	3.13895	0.00169556	0.0589438	Chr5L	L	LOC121393925	IQCG
XBXL10_1g25769	533.065	5.19922	1.49902	3.46841	0.000523547	0.0302551	Chr5S	S	kng1.S	COBLL1
XBXL10_1g23533	5.20666	5.21137	1.49491	3.48608	0.000490153	0.029479	Chr5L	L	pou3f2.L	POU3F2
XBXL10_1g13603	28.1394	5.23611	1.2354	4.23841	2.25108e-05	0.00459052	Chr3L	L	ido1.L	IDO2
XBXL10_1g22070	5.22359	5.3423	1.55223	3.44169	0.000578097	0.0318738	Chr4S	S	kcnj4.S	KCNJ4
XBXL10_1g39207	14.282	5.36381	1.4623	3.66805	0.000244403	0.0187154	Chr9_10L	L	myl4.L	MYL4	*
XBXL10_1g23945	3.84708	5.36632	1.69511	3.16577	0.00154673	0.0560613	Chr5L	L	atp13a4.L	ATP13A4
XBXL10_1g33820	10.2763	5.4013	1.25853	4.29176	1.77261e-05	0.00397129	Chr7S	S	LOC108705380	ZNF292
XBXL10_1g8117	155.593	5.41039	1.08809	4.97239	6.61334e-07	0.000366632	Chr2L	L	inhbc.2.L	INHBC
XBXL10_1g19749	10.5522	5.4266	1.33677	4.05949	4.91798e-05	0.00729768	Chr4L	L	lgals1.3.L	FAM225B
XBXL10_1g26250	5.69969	5.45625	1.54051	3.54184	0.000397354	0.0259725	Chr5S	S	LOC108717500	ADGRF5
XBXL10_1g35805	35.749	5.45729	1.67974	3.24889	0.00115855	0.0466707	Chr8L	L	serpina3k.L	SERPINA7
XBXL10_1g4171	3604.18	5.50264	1.51784	3.62532	0.000288605	0.0207991	Chr1S	S	alb.S	ALB
XBXL10_1g33821	5.35935	5.52746	1.64011	3.37019	0.00075117	0.0372178	Chr7S	S	LOC121396168	LRRC14B
XBXL10_1g36774	386.049	5.54848	1.54714	3.58628	0.000335425	0.0230965	Chr8L	L	svep1l.L	CFHR1
XBXL10_1g43495	4.33242	5.55789	1.57128	3.53718	0.000404429	0.0263792	Chr9_10S	S	gad1.1.S	GAD1
XBXL10_1g20830	6.0973	5.56669	1.72709	3.22316	0.00126786	0.0493683	Chr4S	S	pax6.S	PAX6
XBXL10_1g35806	4293.99	5.59933	1.55141	3.60918	0.000307166	0.0215343	Chr8L	L	serpina1.L	SERPINA1
XBXL10_1g22443	5.80331	5.68725	1.52027	3.74095	0.000183325	0.0156139	Chr4S	S	XB5944457.S	SLC6A1
XBXL10_1g17877	3.99221	5.69609	1.86367	3.05639	0.00224023	0.0686177	Chr4L	L	pax6.L	PAX6	*
XBXL10_1g41783	9.80434	5.72084	1.57252	3.63802	0.000274745	0.020419	Chr9_10L	L	LOC108703965	PRSS27
XBXL10_1g35804	66.945	5.75625	1.9002	3.02929	0.00245131	0.0728312	Chr8L	L	serpina3.L	SERPINA3	*
XBXL10_1g9894	41.6673	5.77725	0.904023	6.39061	1.65229e-10	1.02168e-06	Chr2S	S	gp2l.S	PTEN
XBXL10_1g36697	3.47132	5.77786	1.85711	3.11122	0.00186318	0.062545	Chr8L	L	LOC108699394	MIR9-1
XBXL10_1g29563	60.5399	5.77983	1.80149	3.20836	0.00133495	0.0508911	Chr6S	S	cyp7a1.S	CYP7A1	*
XBXL10_1g35012	5.12235	5.78362	1.52967	3.78095	0.00015623	0.014505	Chr8L	L	phyhdla.1.L	TRDN-AS1
XBXL10_1g17661	4.3482	5.7861	1.7687	3.27139	0.00107021	0.0447734	Chr4L	L	nell1.L	NELL1
XBXL10_1g28518	184.799	5.89341	1.63124	3.61285	0.000302852	0.0213774	Chr6S	S	aoc1.S	AOC1
XBXL10_1g30086	91.9408	5.95396	1.71321	3.47532	0.000510252	0.0298778	Chr7L	L	LOC108696029	A2ML1
XBXL10_1g38550	4.26172	6.02431	1.76228	3.41848	0.000629712	0.033054	Chr8S	S	LOC108700682	MFF-DT
XBXL10_1g40299	5.26304	6.08555	1.61648	3.76469	0.000166758	0.0149252	Chr9_10L	L	LOC108701818	MYH4
XBXL10_1g31338	89.9271	6.09731	1.93077	3.15797	0.00158872	0.05685	Chr7L	L	LOC121395572	TIE1
XBXL10_1g15739	4.43836	6.10719	1.74338	3.50306	0.00045994	0.0284969	Chr3S	S	onecut1.S	ONECUT1	*
XBXL10_1g19344	5.07775	6.27947	1.602	3.91977	8.86321e-05	0.0103314	Chr4L	L	rgs16.L	RGS16
XBXL10_1g24222	1305.72	6.49227	1.61041	4.03143	5.54374e-05	0.00782677	Chr5L	L	cldn15.2.L	CLDN10
XBXL10_1g3919	1480.53	6.83675	1.8374	3.72088	0.000198533	0.0164189	Chr1S	S	fgb.S	FGB
XBXL10_1g2870	37.0351	6.90087	1.82422	3.78291	0.000155005	0.014505	Chr1L	L	myl2.L	MYL2
XBXL10_1g6525	1236.26	6.92658	1.71973	4.02771	5.63236e-05	0.00791526	Chr2L	L	vtn.L	VTN
XBXL10_1g35606	133.881	6.99757	1.65639	4.22459	2.39376e-05	0.00468404	Chr8L	L	cyp2a6.1.L	CYP2C8	*
XBXL10_1g9904	13.9686	7.10041	1.23417	5.75319	8.75738e-09	1.2893e-05	Chr2S	S	LOC108708919	STK25
XBXL10_1g42418	18.2049	7.70851	2.31023	3.33668	0.000847842	0.0398976	Chr9_10S	S	myl4.S	MYL4
XBXL10_1g22987	704.377	9.64527	1.84265	5.23446	1.65472e-07	0.000121807	Chr5L	L	XB5970067.L	ZNF254
XBXL10_1g23812	1.66353	19.6525	3.48727	5.63551	1.74543e-08	NA	Chr5L	L	LOC121393776	RPL35A
XBXL10_1g27026	1.84837	19.8014	3.48698	5.67868	1.35741e-08	NA	Chr6L	L	tmem196.L	TMEM196
XBXL10_1g29081	1.84837	19.8014	3.48698	5.67868	1.35741e-08	NA	Chr6S	S	LOC121395042	ENSG00000291199
XBXL10_1g29084	1.94079	19.8704	3.48686	5.69865	1.20759e-08	NA	Chr6S	S	LOC121395045	ENSG00000231980
XBXL10_1g34568	1.94079	19.8704	3.48686	5.69865	1.20759e-08	NA	Chr8L	L	LOC121397124	NUAK2
XBXL10_1g6712	2.12563	19.9926	3.414	5.85605	4.74017e-09	NA	Chr2L	L	LOC121399891	LATS2
XBXL10_1g27273	4.24783	20.9359	2.34845	8.91479	4.88731e-19	1.51101e-14	Chr6L	L	levi.2.L	POLR2D
dmrt1.L females
XBXL10_1g2070	15.2779	-8.0506	1.17321	-6.86203	6.78873e-12	NA	Chr1L	L	dmrt1.L	DMRT1
XBXL10_1g2697	51.9059	-6.35428	0.599532	-10.5987	3.0206e-26	1.74606e-22	Chr1L	L	LOC121394822	IGLV5-45
XBXL10_1g19458	4.89643	-5.903	1.90659	-3.0961	0.00196083	NA	Chr4L	L	fmo2.L	FMO4
XBXL10_1g10981	4.37983	-5.7296	1.93964	-2.95396	0.00313727	NA	Chr2S	S	pdx1.S	PDX1
XBXL10_1g25731	3.99364	-5.59181	1.62709	-3.43669	0.00058887	NA	Chr5S	S	sst.1.S	SST
XBXL10_1g40029	3.59098	-5.43767	1.64163	-3.31237	0.000925101	NA	Chr9_10L	L	LOC108701807	SLCO1A2
XBXL10_1g15674	4.75168	-5.34689	1.67849	-3.18554	0.00144485	NA	Chr3S	S	tmc3.S	TMC3
XBXL10_1g9892	11.2132	-5.33626	1.04133	-5.12445	2.98411e-07	NA	Chr2S	S	LOC108709511	SYNGR2
XBXL10_1g5427	5.54016	-5.13501	1.61356	-3.18241	0.00146057	NA	Chr1S	S	nos1.S	NOS1
XBXL10_1g26083	5.09489	-5.00351	1.56089	-3.20556	0.00134802	NA	Chr5S	S	neu4.S	NEU4
XBXL10_1g9018	15.1733	-4.98786	1.14689	-4.34901	1.36753e-05	NA	Chr2S	S	trarg1.S	TRARG1
XBXL10_1g40400	4.78324	-4.82192	1.60356	-3.007	0.00263841	NA	Chr9_10L	L	LOC108701824	PARP14
XBXL10_1g1141	4.60283	-4.81764	1.45105	-3.3201	0.00089985	NA	Chr1L	L	LOC108710290	ENSG00000287631
XBXL10_1g2479	6.11896	-4.8013	1.25578	-3.82337	0.000131639	NA	Chr1L	L	LOC108715287	AK7
XBXL10_1g9075	4.72385	-4.38242	1.3057	-3.35638	0.000789711	NA	Chr2S	S	vgll3.S	VGLL3
XBXL10_1g30384	102.846	-4.37254	0.644775	-6.7815	1.18936e-11	2.75003e-08	Chr7L	L	LOC121395350	GGT7
XBXL10_1g27923	15.269	-4.22131	1.25502	-3.36355	0.00076946	NA	Chr6L	L	LOC108719245	ENSG00000262011
XBXL10_1g2228	40.1218	-4.00749	0.874019	-4.58513	4.53711e-06	0.00096309	Chr1L	L	carmil3.L	CARMIL3
XBXL10_1g10717	14.6541	-3.83295	0.851618	-4.50078	6.77042e-06	NA	Chr2S	S	dgka.S	DGKA
XBXL10_1g2673	2234.94	-3.73416	0.344565	-10.8373	2.29141e-27	1.76607e-23	Chr1L	L	ddt.L	DDT
XBXL10_1g36511	183.825	-3.70028	1.08604	-3.40714	0.000656476	0.0320233	Chr8L	L	LOC108699570	MYO1D
XBXL10_1g438	35.724	-3.37126	0.980219	-3.4393	0.000583231	0.0292188	Chr1L	L	nat8.3.L	NAT8
XBXL10_1g2462	6.80081	-2.98558	0.912001	-3.27366	0.00106164	NA	Chr1L	L	LOC108697083	METTL17
XBXL10_1g10855	39.8851	-2.91845	0.7451	-3.91685	8.97137e-05	0.00853646	Chr2S	S	amhr2.S	BMPR2
XBXL10_1g14988	191.559	-2.71389	0.540633	-5.01985	5.17127e-07	0.000199284	Chr3S	S	LOC108712532	PNPLA2
XBXL10_1g2861	7422.4	-2.6508	0.360291	-7.35738	1.87553e-13	5.42076e-10	Chr1L	L	hvcn1.L	HVCN1
XBXL10_1g28263	45.2738	-2.49633	0.738833	-3.37874	0.000728176	0.034291	Chr6L	L	ccn3.L	CCN3
XBXL10_1g2649	43.7073	-2.48418	0.74069	-3.35387	0.000796888	0.0365869	Chr1L	L	sxph.L	TF
XBXL10_1g12441	32.8373	-2.47686	0.762231	-3.24949	0.00115614	0.0476545	Chr3L	L	pmch.L	PMCH
XBXL10_1g2244	89.3001	-2.39813	0.427629	-5.60796	2.04725e-08	1.41525e-05	Chr1L	L	LOC121394321	ABLIM2
XBXL10_1g19141	44.3483	-2.39545	0.72609	-3.29912	0.000969895	0.0422333	Chr4L	L	LOC108714266	ENSG00000247193
XBXL10_1g3227	4373.25	-2.33751	0.685775	-3.40856	0.000653058	0.0319239	Chr1L	L	hmgcs1.L	HMGCS1
XBXL10_1g1323	275.656	-2.32036	0.49019	-4.73358	2.20593e-06	0.0005605	Chr1L	L	rbp4l.L	BRWD3
XBXL10_1g13378	54.1352	-2.31965	0.71153	-3.26008	0.0011138	0.046486	Chr3L	L	aldh1a3.L	ALDH1A3
XBXL10_1g2125	1921.49	-2.28341	0.406811	-5.61295	1.98905e-08	1.41525e-05	Chr1L	L	psat1.L	PSAT1
XBXL10_1g38552	146.338	-2.27574	0.583546	-3.89984	9.62547e-05	0.00869568	Chr8S	S	LOC108705648	ITLN2
XBXL10_1g5761	2955.94	-2.27243	0.71233	-3.19013	0.00142209	0.0539926	Chr1S	S	hmgcs1.S	HMGCS1
XBXL10_1g25840	426.689	-2.2573	0.524436	-4.30425	1.67555e-05	0.00241866	Chr5S	S	slc2a2.S	SLC2A2
XBXL10_1g29947	115.903	-2.22239	0.532016	-4.1773	2.94986e-05	0.00373884	Chr7L	L	LOC108695976	TRPV6
XBXL10_1g29495	13.7278	-2.21289	0.634225	-3.48912	0.00048462	NA	Chr6S	S	LOC108719724	OSBPL1A
XBXL10_1g7285	18.8126	-2.19901	0.601069	-3.65849	0.000253702	NA	Chr2L	L	LOC108708239	FBXL20
XBXL10_1g26705	52.146	-2.15982	0.543491	-3.97398	7.06817e-05	0.00719957	Chr6L	L	LOC121394525	ENSG00000256146
XBXL10_1g40291	131.188	-2.05332	0.513718	-3.99698	6.41551e-05	0.006652	Chr9_10L	L	glp2r.L	GLP2R
XBXL10_1g28856	2256.27	-2.00128	0.507762	-3.94137	8.10172e-05	0.00797141	Chr6S	S	cyp51a1.S	CYP51A1
XBXL10_1g899	114.147	-1.97343	0.332261	-5.93941	2.86052e-09	2.75587e-06	Chr1L	L	LOC108698820	TENM3
XBXL10_1g8814	30.1474	-1.96388	0.632454	-3.10517	0.00190167	0.0635848	Chr2L	L	gdpd4.L	GDPD2
XBXL10_1g27803	45.1673	-1.95686	0.515258	-3.79781	0.000145978	0.0112886	Chr6L	L	lrrc30.L	LRRC30
XBXL10_1g21039	19.6034	-1.94244	0.576477	-3.3695	0.000753042	NA	Chr4S	S	LOC108715301	PTPRT
XBXL10_1g2644	303.653	-1.94091	0.371468	-5.22498	1.74174e-07	7.74471e-05	Chr1L	L	patz1.L	PATZ1
XBXL10_1g18417	5249.4	-1.93985	0.443481	-4.37415	1.21904e-05	0.00198498	Chr4L	L	pmt.L	RC3H2
XBXL10_1g23365	31.0827	-1.92002	0.428846	-4.47718	7.56344e-06	0.00143346	Chr5L	L	mtcl3.L	ENSG00000255330
XBXL10_1g28200	370.664	-1.91842	0.365078	-5.25482	1.48171e-07	6.99184e-05	Chr6L	L	LOC108719356	NDUFA4L2
XBXL10_1g33273	2760.17	-1.88613	0.454535	-4.14957	3.33095e-05	0.00405198	Chr7S	S	sc5d.S	SC5D
XBXL10_1g34366	48.8171	-1.88009	0.551053	-3.41182	0.000645311	0.031612	Chr8L	L	abo.4.L	ABO
XBXL10_1g26933	1652.07	-1.87646	0.480408	-3.90597	9.38499e-05	0.00864768	Chr6L	L	cyp51a1.L	CYP51A1
XBXL10_1g536	69.0002	-1.85852	0.457805	-4.05963	4.91507e-05	0.0055701	Chr1L	L	LOC121402009	DUS4L	*
XBXL10_1g8729	59.1977	-1.84831	0.520508	-3.55098	0.000383795	0.0229899	Chr2L	L	dm-w.L	DMRT1
XBXL10_1g1325	5930.54	-1.81867	0.435112	-4.17979	2.91781e-05	0.00373068	Chr1L	L	slc26a1.L	SLC26A2
XBXL10_1g1464	629.895	-1.81503	0.282603	-6.42254	1.34019e-10	2.21343e-07	Chr1L	L	aptx.L	APTX
XBXL10_1g2504	1662.83	-1.80907	0.158594	-11.4069	3.86108e-30	4.46379e-26	Chr1L	L	zmat5.L	ZMAT5
XBXL10_1g2684	5029.02	-1.80573	0.36544	-4.94124	7.7628e-07	0.000249294	Chr1L	L	slc2a11.2.L	SLC2A11
XBXL10_1g2742	104.129	-1.78649	0.413091	-4.32469	1.52745e-05	0.00235451	Chr1L	L	trmt2a.L	TRMT2A
XBXL10_1g30703	97.8886	-1.76234	0.603553	-2.91995	0.00350093	0.0910557	Chr7L	L	XB22164556.L	AFF2
XBXL10_1g18818	2249.46	-1.74561	0.333546	-5.2335	1.6633e-07	7.69176e-05	Chr4L	L	mvd.L	MVD
XBXL10_1g43573	685.906	-1.74466	0.329704	-5.2916	1.21253e-07	6.52002e-05	Chr9_10S	S	lss.S	LSS
XBXL10_1g43660	307.899	-1.70681	0.346402	-4.92725	8.33952e-07	0.000264146	Chr9_10S	S	wdr12.S	WDR12
XBXL10_1g16173	741.285	-1.69589	0.339725	-4.99196	5.97711e-07	0.00021369	Chr3S	S	tfec.S	TFEC
XBXL10_1g33348	392.528	-1.67305	0.536612	-3.11781	0.00182203	0.0616822	Chr7S	S	apoa4.S	APOA4
XBXL10_1g1812	825.277	-1.66618	0.374824	-4.44522	8.78014e-06	0.00158605	Chr1L	L	LOC494855	GRHPR
XBXL10_1g9888	279.263	-1.66015	0.297349	-5.58317	2.36175e-08	1.56024e-05	Chr2S	S	LOC108709510	PLCXD2
XBXL10_1g29700	65.5623	-1.63225	0.471091	-3.46482	0.000530578	0.0274453	Chr6S	S	nipal2.S	NIPAL2
XBXL10_1g2842	83.0564	-1.62971	0.532706	-3.0593	0.00221852	0.0696965	Chr1L	L	morn3.L	MORN3
XBXL10_1g33796	282.898	-1.6263	0.490434	-3.31605	0.000912987	0.0401332	Chr7S	S	LOC108697833	DDX11
XBXL10_1g34640	41.2788	-1.61333	0.455943	-3.53844	0.0004025	0.0236219	Chr8L	L	pbx3.L	PBX3
XBXL10_1g37997	67.4324	-1.59353	0.356545	-4.46936	7.84557e-06	0.00147484	Chr8S	S	pcdh19.S	PCDH19
XBXL10_1g30619	2248.9	-1.57603	0.338626	-4.65419	3.25263e-06	0.000775333	Chr7L	L	scd.L	SCD5
XBXL10_1g30361	372.465	-1.57241	0.355989	-4.41702	1.00071e-05	0.00171395	Chr7L	L	pdcd11.L	PDCD11
XBXL10_1g3456	215.65	-1.56894	0.386824	-4.05595	4.99319e-05	0.00558015	Chr1L	L	LOC121396193	RETNLB
XBXL10_1g44074	81.7758	-1.55807	0.47172	-3.30296	0.000956707	0.0417377	Chr9_10S	S	LOC121399076	RFT1
XBXL10_1g1274	367.761	-1.54904	0.407247	-3.80367	0.000142565	0.0111365	Chr1L	L	areg.L	AREG
XBXL10_1g1126	416.537	-1.5487	0.429281	-3.60765	0.000308978	0.0194664	Chr1L	L	elovl6.L	ELOVL6
XBXL10_1g2099	1343.16	-1.54314	0.357068	-4.3217	1.54832e-05	0.00237088	Chr1L	L	gda.L	GDA
XBXL10_1g23992	276.156	-1.53905	0.498572	-3.08693	0.00202238	0.0657685	Chr5L	L	skil.L	SKIL
XBXL10_1g11535	436.306	-1.53363	0.375418	-4.08512	4.40535e-05	0.00509302	Chr3L	L	LOC121401750	SNORD3A
XBXL10_1g868	273.456	-1.53035	0.343835	-4.45081	8.5547e-06	0.00155749	Chr1L	L	pdlim3.L	PDLIM3
XBXL10_1g22240	17888.5	-1.52031	0.339509	-4.47797	7.53573e-06	0.00143346	Chr4S	S	chchd4.S	CHCHD4
XBXL10_1g9109	38.3704	-1.51391	0.447378	-3.38395	0.000714501	0.03389	Chr2S	S	usp16.S	USP16
XBXL10_1g7008	38.5719	-1.50519	0.487991	-3.08447	0.00203917	0.0660359	Chr2L	L	LOC121399947	LILRB1
XBXL10_1g9966	246.648	-1.50451	0.420156	-3.58083	0.0003425	0.0212162	Chr2S	S	rcc1.S	RCC1
XBXL10_1g14123	125.022	-1.50411	0.286081	-5.25764	1.45916e-07	6.99184e-05	Chr3L	L	ppan.L	PPAN
XBXL10_1g6672	98.6741	-1.50379	0.393716	-3.81946	0.000133742	0.0107375	Chr2L	L	abhd15.L	ABHD15
XBXL10_1g33927	483.735	-1.50175	0.330507	-4.54376	5.5259e-06	0.00113071	Chr7S	S	fbl.S	FBL
XBXL10_1g40885	1267.28	-1.49495	0.206304	-7.24635	4.2816e-13	1.09999e-09	Chr9_10L	L	wdr12.L	WDR12
XBXL10_1g12972	121.665	-1.4806	0.380821	-3.88793	0.000101104	0.00895682	Chr3L	L	crabp1.L	CRABP1
XBXL10_1g20778	2572.23	-1.47864	0.349881	-4.22612	2.37753e-05	0.00323372	Chr4S	S	fads1.S	FADS1
XBXL10_1g23913	243.213	-1.47187	0.305956	-4.81073	1.50382e-06	0.000399671	Chr5L	L	eif4a2.L	EIF4A2
XBXL10_1g1711	58.0561	-1.46342	0.420894	-3.47693	0.000507192	0.0265925	Chr1L	L	LOC121400695	CRYGB
XBXL10_1g24744	181.617	-1.45182	0.412524	-3.51935	0.0004326	0.0244562	Chr5L	L	cad.L	CAD
XBXL10_1g41148	160.346	-1.446	0.421517	-3.43047	0.000602535	0.0300254	Chr9_10L	L	zfand2a.L	ZFAND2A
XBXL10_1g14255	156.891	-1.42815	0.384517	-3.71413	0.000203903	0.0143739	Chr3L	L	trmt1.L	TRMT1
XBXL10_1g1977	333.124	-1.42426	0.448849	-3.17314	0.00150802	0.0557003	Chr1L	L	acer2.L	ACER2
XBXL10_1g439	1844.47	-1.42276	0.406352	-3.50131	0.000462981	0.0254276	Chr1L	L	nat8.2.L	NAT8L
XBXL10_1g43371	1261.9	-1.42064	0.408132	-3.48085	0.000499826	0.0264264	Chr9_10S	S	prkag3.S	PRKAG3
XBXL10_1g23907	174.192	-1.41785	0.214363	-6.61425	3.73434e-11	7.19545e-08	Chr5L	L	atp13a5l.2.L	ATP13A4
XBXL10_1g12039	254.767	-1.41398	0.401117	-3.52512	0.000423294	0.0241664	Chr3L	L	vwf.L	VWF
XBXL10_1g21736	354.822	-1.41108	0.443078	-3.18472	0.00144892	0.0546469	Chr4S	S	pcsk9.S	PCSK9
XBXL10_1g30420	1936.64	-1.40447	0.272796	-5.14844	2.62665e-07	0.000110424	Chr7L	L	npm3.L	FBXO3
XBXL10_1g2783	236.038	-1.40408	0.29409	-4.77432	1.80312e-06	0.00047377	Chr1L	L	dhx37.L	DHX37
XBXL10_1g32260	2251.52	-1.38723	0.205228	-6.75947	1.38493e-11	2.91113e-08	Chr7L	L	mrto4.L	MRTO4
XBXL10_1g569	987.615	-1.38117	0.297625	-4.64064	3.47331e-06	0.000803099	Chr1L	L	fabp1.L	FABP1
XBXL10_1g9729	1373.6	-1.36873	0.216071	-6.33462	2.37934e-10	3.23618e-07	Chr2S	S	bysl.S	BYSL
XBXL10_1g2327	1178.38	-1.35839	0.345012	-3.93721	8.24341e-05	0.00807644	Chr1L	L	abhd4.L	ABHD4
XBXL10_1g27797	582.688	-1.34904	0.360353	-3.74368	0.000181348	0.0130951	Chr6L	L	acss2.2.L	ACSS2
XBXL10_1g34107	2185.82	-1.34351	0.419432	-3.20316	0.00135927	0.0522075	Chr8L	L	ebp.L	EBP
XBXL10_1g2640	881.612	-1.34249	0.267937	-5.01048	5.42952e-07	0.000205806	Chr1L	L	c1h12orf43.L	C12orf43
XBXL10_1g35078	72.0269	-1.33107	0.442843	-3.00573	0.00264947	0.0784393	Chr8L	L	gab3.L	GAB3
XBXL10_1g40670	290.277	-1.33032	0.399321	-3.33144	0.000863965	0.0387143	Chr9_10L	L	fastkd1.L	FASTKD1
XBXL10_1g23991	117.345	-1.32209	0.339455	-3.89473	9.83076e-05	0.00881034	Chr5L	L	cldn11.L	CLDN11
XBXL10_1g2782	487.537	-1.32158	0.319018	-4.14264	3.43334e-05	0.00413467	Chr1L	L	bri3bp.L	BRI3BP
XBXL10_1g13550	2657.53	-1.31997	0.338046	-3.9047	9.43406e-05	0.00864768	Chr3L	L	mat2a.L	MAT2A
XBXL10_1g37847	37.7578	-1.31681	0.427763	-3.07837	0.00208133	0.0665622	Chr8S	S	cav3.2.S	CAV3
XBXL10_1g15350	322.383	-1.31163	0.24897	-5.26821	1.37764e-07	6.92473e-05	Chr3S	S	mak16.S	MAK16
XBXL10_1g38964	2284.75	-1.30956	0.344576	-3.80051	0.0001444	0.0112319	Chr9_10L	L	igfbp4.L	IGFBP4
XBXL10_1g23040	242.02	-1.30897	0.446335	-2.93271	0.00336022	0.0890852	Chr5L	L	mtr.L	MTR
XBXL10_1g1026	58.4585	-1.30857	0.44675	-2.92909	0.0033996	0.089528	Chr1L	L	otud4.L	OTUD4
XBXL10_1g39741	386.456	-1.30355	0.385882	-3.37809	0.000729901	0.0343024	Chr9_10L	L	fasn.L	FASN
XBXL10_1g33342	283.295	-1.29961	0.410158	-3.16857	0.00153193	0.0559357	Chr7S	S	tagln.S	TAGLN
XBXL10_1g7831	451.852	-1.29562	0.380778	-3.40255	0.000667595	0.0322932	Chr2L	L	LOC108708464	SLC10A2
XBXL10_1g1709	113.34	-1.2942	0.408191	-3.17058	0.00152134	0.0559357	Chr1L	L	crygdl.21.L	CRYGB
XBXL10_1g25231	211.674	-1.29391	0.441246	-2.9324	0.00336352	0.0890852	Chr5S	S	LOC108717829	FAM98A
XBXL10_1g43491	124.148	-1.29348	0.319615	-4.04699	5.18803e-05	0.0057396	Chr9_10S	S	ssb.S	SSB
XBXL10_1g37924	144.004	-1.2932	0.332195	-3.89289	9.90557e-05	0.00884311	Chr8S	S	LOC121397625	XIAP
XBXL10_1g19451	325.93	-1.28783	0.333303	-3.86383	0.000111623	0.00929993	Chr4L	L	itpa.L	ITPA
XBXL10_1g8166	367.773	-1.28584	0.294621	-4.36438	1.27482e-05	0.0020606	Chr2L	L	mettl1.L	METTL1
XBXL10_1g43710	242.868	-1.28126	0.304066	-4.21376	2.51151e-05	0.00328086	Chr9_10S	S	wdr75.S	WDR75
XBXL10_1g39760	341.143	-1.27904	0.230539	-5.54804	2.88894e-08	1.75784e-05	Chr9_10L	L	utp18.L	UTP18
XBXL10_1g26799	267.071	-1.27173	0.307154	-4.14036	3.46754e-05	0.00415422	Chr6L	L	nom1.L	NOM1
XBXL10_1g35916	307.588	-1.27159	0.292721	-4.34404	1.39884e-05	0.00219436	Chr8L	L	hsp90aa1.1.L	HSP90AA1
XBXL10_1g41392	47.9165	-1.2696	0.399825	-3.17538	0.00149641	0.0554486	Chr9_10L	L	LOC108701666	LINC01697
XBXL10_1g34373	409.648	-1.2669	0.271661	-4.66353	3.10835e-06	0.000759019	Chr8L	L	LOC121396868	RTTN
XBXL10_1g19869	174.127	-1.26183	0.402652	-3.13379	0.00172562	0.0594633	Chr4L	L	rrp9.L	RRP9
XBXL10_1g13956	1513.72	-1.2561	0.324184	-3.87467	0.00010677	0.00910973	Chr3L	L	chchd5.L	UBTFL11
XBXL10_1g2222	2741.16	-1.25064	0.241838	-5.1714	2.32349e-07	9.94884e-05	Chr1L	L	ngdn.L	NGDN
XBXL10_1g11191	841.714	-1.24554	0.362909	-3.4321	0.000598924	0.02991	Chr2S	S	serpinh1.S	SERPINH1
XBXL10_1g40486	465.764	-1.24476	0.327037	-3.80619	0.000141124	0.0111365	Chr9_10L	L	XB5760632.L	SNX27
XBXL10_1g43287	61.6676	-1.23678	0.399295	-3.09742	0.00195216	0.0643515	Chr9_10S	S	LOC121399241	RNU4ATAC
XBXL10_1g32858	359.835	-1.23323	0.297275	-4.14846	3.34715e-05	0.00405198	Chr7S	S	scd.S	SCD5
XBXL10_1g23529	89.8649	-1.22892	0.388074	-3.16673	0.00154164	0.0560468	Chr5L	L	usp45.L	USP45
XBXL10_1g1465	295.549	-1.22709	0.316233	-3.88035	0.000104307	0.00910107	Chr1L	L	LOC121393277	ENSG00000288780
XBXL10_1g32508	267.313	-1.21932	0.348409	-3.49969	0.000465803	0.0254617	Chr7S	S	LOC121396194	GRIA4
XBXL10_1g10606	249.811	-1.21162	0.309827	-3.91065	9.20484e-05	0.00858203	Chr2S	S	rgcc.S	RGCC
XBXL10_1g4325	1351.92	-1.20393	0.192098	-6.2673	3.67361e-10	4.71896e-07	Chr1S	S	dnaja1.S	DNAJA1
XBXL10_1g22977	64.7539	-1.20301	0.380713	-3.1599	0.00157822	0.0568404	Chr5L	L	mgme1.L	MGME1
XBXL10_1g19873	1823.27	-1.19965	0.33858	-3.54317	0.000395346	0.0234992	Chr4L	L	acy1.2.L	ACY1
XBXL10_1g32559	491.722	-1.19731	0.314736	-3.80417	0.00014228	0.0111365	Chr7S	S	eef1akmt2.S	EEF1AKMT2
XBXL10_1g43265	1990.58	-1.17758	0.312434	-3.76904	0.000163875	0.0123424	Chr9_10S	S	tmem37.S	TMEM37
XBXL10_1g27041	487.553	-1.17757	0.354077	-3.32574	0.000881848	0.0390745	Chr6L	L	LOC108718861	DOCK5
XBXL10_1g16171	1033.9	-1.17753	0.382193	-3.08098	0.00206318	0.0663489	Chr3S	S	cav2.S	CAV2
XBXL10_1g29903	214.388	-1.17631	0.281109	-4.18454	2.85744e-05	0.00369104	Chr6S	S	bop1.S	BOP1
XBXL10_1g37400	506.671	-1.15456	0.322682	-3.57803	0.000346197	0.0213461	Chr8S	S	ahsa1.S	AHSA1
XBXL10_1g30118	1797.32	-1.15142	0.238827	-4.82117	1.42718e-06	0.000392847	Chr7L	L	emg1.L	EMG1
XBXL10_1g29225	628.14	-1.15121	0.272573	-4.22351	2.40531e-05	0.00325238	Chr6S	S	nsun2.S	NSUN2
XBXL10_1g30180	459.091	-1.15115	0.354542	-3.24686	0.00116685	0.0478369	Chr7L	L	nop2.L	NOP2
XBXL10_1g2886	749.943	-1.14137	0.221864	-5.14446	2.68295e-07	0.000110777	Chr1L	L	tesc.L	TESC
XBXL10_1g43903	1814.63	-1.14102	0.27858	-4.09586	4.20605e-05	0.00491173	Chr9_10S	S	aimp2.S	AIMP2
XBXL10_1g26792	440.106	-1.13938	0.367566	-3.0998	0.00193649	0.0642933	Chr6L	L	insig1.L	INSIG1
XBXL10_1g22170	285.122	-1.13382	0.309303	-3.66573	0.00024663	0.0167231	Chr4S	S	rrp9.S	RRP9
XBXL10_1g12677	2770.57	-1.13223	0.292968	-3.86469	0.000111228	0.00929993	Chr3L	L	cav2.L	CAV2
XBXL10_1g35261	2201.96	-1.13195	0.201949	-5.60512	2.08107e-08	1.41525e-05	Chr8L	L	polr1d.2.L	POLR1D
XBXL10_1g40888	1582.64	-1.13158	0.372031	-3.04162	0.00235305	0.072737	Chr9_10L	L	nop58.L	NOP58
XBXL10_1g9549	84.6246	-1.13157	0.361486	-3.13031	0.0017462	0.0599045	Chr2S	S	ngf.S	NGF
XBXL10_1g2428	571.372	-1.12929	0.379997	-2.97183	0.00296035	0.0829687	Chr1L	L	LOC108715080	KCNN3
XBXL10_1g1463	768.201	-1.12888	0.234298	-4.81814	1.449e-06	0.000394163	Chr1L	L	dnaja1.L	DNAJA1
XBXL10_1g22727	523.004	-1.12807	0.230371	-4.89678	9.74208e-07	0.000300342	Chr5L	L	trmt61b.L	TRMT61B
XBXL10_1g43252	148.117	-1.11979	0.330941	-3.38366	0.000715264	0.03389	Chr9_10S	S	lypd1.S	LYPD1
XBXL10_1g40956	384.329	-1.11927	0.380626	-2.9406	0.0032758	0.0879709	Chr9_10L	L	wdr75.L	WDR75
XBXL10_1g34379	66.4645	-1.11862	0.378508	-2.95534	0.00312321	0.0853604	Chr8L	L	LOC108698218	WDHD1
XBXL10_1g2994	165.179	-1.11777	0.377187	-2.96345	0.00304208	0.0841377	Chr1L	L	ppip5k2.L	PPIP5K2
XBXL10_1g19009	117.837	-1.11419	0.370183	-3.00985	0.00261379	0.0779034	Chr4L	L	dnajb4.L	DNAJB4
XBXL10_1g35265	1375.04	-1.11404	0.305493	-3.6467	0.000265634	0.0177514	Chr8L	L	nsdhl.L	NSDHL
XBXL10_1g22256	704.712	-1.11384	0.304557	-3.65726	0.000254923	0.0172349	Chr4S	S	ruvbl1.S	RUVBL1
XBXL10_1g28029	111.733	-1.11195	0.352391	-3.15545	0.00160252	0.0575365	Chr6L	L	orc5.L	ORC5
XBXL10_1g41430	1604.25	-1.10875	0.247472	-4.48031	7.45353e-06	0.00143346	Chr9_10L	L	pemt.L	PEMT
XBXL10_1g43427	545.017	-1.10639	0.372427	-2.97076	0.00297061	0.0831556	Chr9_10S	S	rif1.S	RIF1
XBXL10_1g32496	2867.88	-1.10572	0.293351	-3.76929	0.000163714	0.0123424	Chr7S	S	papss2.S	PAPSS2
XBXL10_1g6529	501.351	-1.10456	0.272415	-4.0547	5.01977e-05	0.00558015	Chr2L	L	tsr1.L	TSR1
XBXL10_1g6341	66.0722	-1.1032	0.348614	-3.16454	0.00155327	0.0563812	Chr2L	L	robo2.L	ROBO2
XBXL10_1g17018	387.039	-1.10266	0.225477	-4.89035	1.00655e-06	0.00030623	Chr3S	S	ppan.S	PPAN
XBXL10_1g32729	427.768	-1.10222	0.308531	-3.57248	0.000353617	0.0217456	Chr7S	S	noc3l.S	NOC3L
XBXL10_1g40781	637.593	-1.09553	0.354613	-3.08936	0.00200587	0.0654156	Chr9_10L	L	ugt1a1.L	UGT1A1
XBXL10_1g27025	1764.08	-1.09444	0.362883	-3.01594	0.0025618	0.0769093	Chr6L	L	polr1f.L	POLR1F
XBXL10_1g4973	5448.51	-1.0932	0.366591	-2.98208	0.00286302	0.0822725	Chr1S	S	slc7a8.S	SLC7A8
XBXL10_1g20632	1003.07	-1.09246	0.218934	-4.9899	6.04117e-07	0.00021369	Chr4S	S	ppp1r14b.S	PPP1R14B
XBXL10_1g35406	390.853	-1.09082	0.319217	-3.41719	0.000632717	0.0310609	Chr8L	L	wdr46.L	WDR46
XBXL10_1g8122	351.641	-1.08655	0.218386	-4.97537	6.51245e-07	0.000221443	Chr2L	L	mars1.L	MARS1
XBXL10_1g9967	462.979	-1.08362	0.344328	-3.14705	0.00164924	0.0583979	Chr2S	S	ctps1.S	CTPS1
XBXL10_1g12783	508.796	-1.08284	0.235101	-4.60583	4.10821e-06	0.000904667	Chr3L	L	pus7.L	PUS7
XBXL10_1g21073	61.7506	-1.08259	0.363292	-2.97994	0.00288308	0.0822725	Chr4S	S	XB5962542.S	IRS1
XBXL10_1g41121	145.957	-1.08207	0.320176	-3.3796	0.000725912	0.034291	Chr9_10L	L	knop1.L	ENSG00000272927
XBXL10_1g43664	1280.73	-1.07941	0.266945	-4.04356	5.26465e-05	0.00579663	Chr9_10S	S	nop58.S	NOP58
XBXL10_1g4900	766.021	-1.07811	0.286994	-3.75654	0.000172276	0.0125658	Chr1S	S	psat1.S	PSAT1
XBXL10_1g2953	23344.4	-1.0777	0.236657	-4.55386	5.26711e-06	0.00108738	Chr1L	L	hsd17b4.L	HSD17B4
XBXL10_1g19715	541.218	-1.07761	0.322305	-3.34343	0.000827487	0.0375897	Chr4L	L	sgsm3.L	SGSM3
XBXL10_1g34431	54.1274	-1.07412	0.334391	-3.21217	0.00131737	0.0517151	Chr8L	L	LOC121397115	ENSG00000287506
XBXL10_1g9289	344.679	-1.07302	0.233207	-4.60115	4.20168e-06	0.000916521	Chr2S	S	rrp1b.S	RRP1B
XBXL10_1g31823	136.645	-1.0698	0.326983	-3.27172	0.00106896	0.0451031	Chr7L	L	LOC108696753	VPS26C
XBXL10_1g10070	76.4673	-1.06929	0.337158	-3.17149	0.00151657	0.055927	Chr2S	S	LOC108709568	ENSG00000258478
XBXL10_1g33705	9027.24	-1.06371	0.201837	-5.27014	1.36323e-07	6.92473e-05	Chr7S	S	prmt1.S	PRMT1
XBXL10_1g11471	85.118	-1.06011	0.27247	-3.89073	9.99424e-05	0.00888795	Chr3L	L	LOC121401749	SNORD3A
XBXL10_1g568	163.644	-1.05251	0.302096	-3.48403	0.000493929	0.0261941	Chr1L	L	smyd1.L	SMYD1
XBXL10_1g39262	314.913	-1.05238	0.334665	-3.14457	0.00166331	0.058491	Chr9_10L	L	LOC108700879	RTRAF
XBXL10_1g5747	218.925	-1.05197	0.360177	-2.92069	0.00349255	0.0909698	Chr1S	S	LOC121399533	GLIS3
XBXL10_1g9312	920.511	-1.04791	0.200437	-5.22813	1.7123e-07	7.74471e-05	Chr2S	S	wdr4.S	WDR4
XBXL10_1g23171	360.375	-1.04751	0.276812	-3.78419	0.000154209	0.0118067	Chr5L	L	c5h1orf131.L	GSDMA
XBXL10_1g21330	1116.96	-1.04606	0.260306	-4.01858	5.855e-05	0.00623867	Chr4S	S	LOC108715439	MPHOSPH6
XBXL10_1g18655	1819.81	-1.03791	0.263805	-3.93439	8.3408e-05	0.00813738	Chr4L	L	aprt.L	NUP88
XBXL10_1g29585	554.696	-1.03769	0.325616	-3.18687	0.00143822	0.0543374	Chr6S	S	rrs1.S	RRS1
XBXL10_1g2520	371.627	-1.03214	0.296658	-3.47923	0.000502852	0.0264851	Chr1L	L	ddx54.L	DDX54
XBXL10_1g7431	2983.39	-1.0299	0.313311	-3.28716	0.00101203	0.0432052	Chr2L	L	LOC108707516	PCM1
XBXL10_1g41040	314.455	-1.02688	0.240493	-4.26989	1.95573e-05	0.00269918	Chr9_10L	L	eef2kmt.L	FAM86B3P
XBXL10_1g23218	385.458	-1.02481	0.284307	-3.60459	0.000312644	0.0196439	Chr5L	L	urb2.L	URB2
XBXL10_1g12430	257.71	-1.02429	0.311458	-3.2887	0.00100652	0.0432052	Chr3L	L	utp20.L	UTP20
XBXL10_1g18228	1142.86	-1.01917	0.174082	-5.85454	4.78346e-09	4.25397e-06	Chr4L	L	wdr74.L	WDR74
XBXL10_1g18808	514.584	-1.01591	0.285432	-3.55921	0.000371978	0.0226339	Chr4L	L	klhdc4.L	KLHDC4
XBXL10_1g6031	224.895	-1.01415	0.25292	-4.00978	6.07751e-05	0.00638522	Chr2L	L	rrp1b.L	RRP1
XBXL10_1g25082	215.545	-1.01179	0.342298	-2.95589	0.00311771	0.0853201	Chr5S	S	pnpt1.S	PNPT1
XBXL10_1g35301	3707.24	-1.01067	0.232549	-4.34606	1.38603e-05	0.00219436	Chr8L	L	hprt1.L	HPRT1
XBXL10_1g7144	154.815	-1.01022	0.342849	-2.94655	0.00321335	0.0867313	Chr2L	L	slc16a1.L	SLC16A1
XBXL10_1g38132	1110.56	-1.00695	0.332003	-3.03295	0.00242176	0.0741667	Chr8S	S	nsdhl.S	NSDHL
XBXL10_1g22565	87.9219	-1.00558	0.310898	-3.23443	0.00121885	0.0491835	Chr5L	L	srbd1.L	SRBD1
XBXL10_1g24391	386.938	-1.0005	0.318977	-3.13657	0.00170934	0.0593539	Chr5L	L	pdia6.L	PDIA6
XBXL10_1g15474	9441.5	-1.00015	0.282229	-3.54376	0.000394467	0.0234992	Chr3S	S	fam136a.S	FAM136A
XBXL10_1g24021	3690.33	-0.998507	0.255197	-3.91269	9.1273e-05	0.00857716	Chr5L	L	nmd3.L	NMD3
XBXL10_1g32437	539.525	-0.998378	0.257556	-3.87636	0.000106031	0.00910973	Chr7S	S	emg1.S	EMG1
XBXL10_1g31099	6371.88	-0.996384	0.309361	-3.22078	0.00127841	0.0507892	Chr7L	L	tagln.L	TAGLN
XBXL10_1g4400	5387.55	-0.984848	0.222758	-4.42116	9.81708e-06	0.00169396	Chr1S	S	polr2e.S	POLR2E
XBXL10_1g1593	9403.93	-0.983453	0.244486	-4.02253	5.75754e-05	0.00616323	Chr1L	L	timm10.L	TIMM10
XBXL10_1g36632	160.106	-0.982413	0.307534	-3.19449	0.00140079	0.0533592	Chr8L	L	LOC108699582	PCDHGA10
XBXL10_1g10618	137.592	-0.980568	0.303882	-3.2268	0.00125182	0.0500769	Chr2S	S	nufip1.S	NUFIP1
XBXL10_1g31108	426.331	-0.97922	0.292137	-3.35192	0.000802523	0.0367444	Chr7L	L	zpr1.L	ZPR1
XBXL10_1g43808	552.686	-0.975231	0.232699	-4.19095	2.7779e-05	0.00360846	Chr9_10S	S	rsl1d1.S	RSL1D1
XBXL10_1g25256	187.247	-0.973021	0.315988	-3.0793	0.00207489	0.0665622	Chr5S	S	gnpat.S	GNPAT
XBXL10_1g12665	371.932	-0.971417	0.326248	-2.97754	0.00290571	0.0822725	Chr3L	L	ifrd1.L	IFRD1
XBXL10_1g1901	1882.9	-0.97086	0.264336	-3.67283	0.000239878	0.0163324	Chr1L	L	hsd11b1l.L	DHRS7
XBXL10_1g13662	423.737	-0.968941	0.249817	-3.8786	0.00010506	0.00910973	Chr3L	L	mak16.L	MAK16
XBXL10_1g2855	11946.4	-0.966261	0.220186	-4.38839	1.14191e-05	0.00189951	Chr1L	L	arpc3.L	ARPC3
XBXL10_1g43223	309.643	-0.96483	0.290576	-3.3204	0.000898883	0.0396641	Chr9_10S	S	nol11.S	NOL11
XBXL10_1g883	144.823	-0.963035	0.308315	-3.12354	0.00178691	0.0607613	Chr1L	L	LOC108698755	CASP7
XBXL10_1g25672	1175.78	-0.962731	0.246875	-3.89968	9.63218e-05	0.00869568	Chr5S	S	eif4g1.S	EIF4G1
XBXL10_1g19947	140.982	-0.960157	0.322393	-2.97822	0.00289931	0.0822725	Chr4L	L	rbsn.L	RBSN
XBXL10_1g18444	555.327	-0.958393	0.227173	-4.21878	2.45629e-05	0.00325465	Chr4L	L	zdhhc24.L	VAMP4
XBXL10_1g5358	478.687	-0.954196	0.275525	-3.4632	0.000533797	0.0274769	Chr1S	S	ddx55.S	DDX55
XBXL10_1g43256	484.056	-0.952897	0.272736	-3.49384	0.000476122	0.0258425	Chr9_10S	S	ddx18.S	DDX18
XBXL10_1g31901	95.7913	-0.950975	0.317103	-2.99894	0.00270917	0.0793942	Chr7L	L	LOC108696788	TENM3-AS1
XBXL10_1g13139	458.988	-0.949277	0.313637	-3.02668	0.00247258	0.0751262	Chr3L	L	mphosph10.L	MPHOSPH10
XBXL10_1g39909	1151.36	-0.948462	0.298623	-3.17611	0.00149262	0.055397	Chr9_10L	L	srsf6.L	SRSF6
XBXL10_1g9880	1187.14	-0.947518	0.295738	-3.20391	0.00135574	0.0522075	Chr2S	S	srsf1.S	SRSF1
XBXL10_1g7050	1744.25	-0.945626	0.26768	-3.53267	0.000411382	0.0239597	Chr2L	L	znhit3.L	ZNHIT3
XBXL10_1g3717	1283.48	-0.944205	0.241335	-3.91242	9.13757e-05	0.00857716	Chr1S	S	qdpr.S	QDPR
XBXL10_1g18597	502.056	-0.942456	0.212773	-4.4294	9.44945e-06	0.00167003	Chr4L	L	pdcd2l.L	ENSG00000285771
XBXL10_1g11044	119.487	-0.942416	0.316114	-2.98126	0.00287068	0.0822725	Chr2S	S	alkbh8.S	ALKBH8
XBXL10_1g18753	1194.74	-0.939244	0.178423	-5.26413	1.40852e-07	6.92933e-05	Chr4L	L	utp4.L	UTP4
XBXL10_1g28173	1881.97	-0.935697	0.204696	-4.57115	4.8506e-06	0.00101041	Chr6L	L	polr2k.L	POLR2K
XBXL10_1g19284	59.8187	-0.930549	0.311305	-2.98919	0.00279721	0.0810488	Chr4L	L	LOC121403154	TBX22
XBXL10_1g35938	808.238	-0.930213	0.240057	-3.87496	0.000106642	0.00910973	Chr8L	L	trmt61a.L	TRMT61A
XBXL10_1g4664	223.786	-0.92933	0.298622	-3.11206	0.00185787	0.0626206	Chr1S	S	LOC121399405	ENSG00000258699
XBXL10_1g2679	79.0521	-0.928807	0.29619	-3.13585	0.00171357	0.0593539	Chr1L	L	alkbh2.L	ALKBH2
XBXL10_1g22233	5580.07	-0.927869	0.214785	-4.32	1.5603e-05	0.0023735	Chr4S	S	mrps25.S	MRPS25
XBXL10_1g2628	17329.7	-0.92609	0.199669	-4.63812	3.51592e-06	0.000804903	Chr1L	L	dynll1.L	DYNLL1
XBXL10_1g37126	84.969	-0.924288	0.298858	-3.09273	0.00198322	0.0650349	Chr8S	S	exd2.S	EXD2
XBXL10_1g22416	672.12	-0.92248	0.23522	-3.92177	8.79022e-05	0.00839866	Chr4S	S	LOC108704592	RPP14
XBXL10_1g40357	500.029	-0.921466	0.254555	-3.61991	0.000294703	0.0188877	Chr9_10L	L	utp6.L	UTP6
XBXL10_1g2492	24827.3	-0.921375	0.189417	-4.86426	1.14883e-06	0.000340554	Chr1L	L	mtfp1.L	MTFP1
XBXL10_1g27127	984.599	-0.915602	0.264342	-3.46371	0.000532789	0.0274769	Chr6L	L	oxnad1.L	OXNAD1
XBXL10_1g11819	29880.3	-0.912066	0.197226	-4.62448	3.75547e-06	0.000851314	Chr3L	L	LOC121401720	ENSG00000283907
XBXL10_1g10365	1408.49	-0.910045	0.245416	-3.70817	0.00020876	0.0146271	Chr2S	S	trmt10c.S	TRMT10C
XBXL10_1g12730	877.288	-0.90906	0.28208	-3.22271	0.00126985	0.050536	Chr3L	L	creld2.L	CRELD2
XBXL10_1g25762	152.989	-0.908128	0.242617	-3.74305	0.000181798	0.0130951	Chr5S	S	LOC108718070	EIF4A2
XBXL10_1g29234	682.396	-0.905345	0.252867	-3.58032	0.000343173	0.0212162	Chr6S	S	znf622.S	ZNF622
XBXL10_1g22954	283.19	-0.905172	0.30623	-2.95585	0.00311805	0.0853201	Chr5L	L	uqcc2.L	UQCC2
XBXL10_1g43451	143.778	-0.905031	0.276468	-3.27355	0.00106205	0.0449759	Chr9_10S	S	tanc1.S	TANC1
XBXL10_1g42167	1274.32	-0.903283	0.291647	-3.09717	0.00195376	0.0643515	Chr9_10S	S	cavin1.S	CAVIN1
XBXL10_1g10764	500.658	-0.901818	0.203861	-4.4237	9.70262e-06	0.0016868	Chr2S	S	mars1.S	MARS1
XBXL10_1g23550	157.548	-0.899241	0.244856	-3.67253	0.000240162	0.0163324	Chr5L	L	mdn1.L	MDN1
XBXL10_1g39215	159.489	-0.894974	0.291315	-3.07219	0.00212498	0.0676774	Chr9_10L	L	mrc2.L	MRC2
XBXL10_1g40415	658.925	-0.894716	0.28567	-3.13199	0.00173624	0.0596514	Chr9_10L	L	umps.L	UMPS
XBXL10_1g11806	1086.17	-0.891985	0.207508	-4.29857	1.71906e-05	0.00241866	Chr3L	L	LOC121401728	5_8S_rRNA
XBXL10_1g11809	1086.17	-0.891985	0.207508	-4.29857	1.71906e-05	0.00241866	Chr3L	L	LOC121401729	5_8S_rRNA
XBXL10_1g11812	1086.17	-0.891985	0.207508	-4.29857	1.71906e-05	0.00241866	Chr3L	L	LOC121401730	5_8S_rRNA
XBXL10_1g11816	1086.17	-0.891985	0.207508	-4.29857	1.71906e-05	0.00241866	Chr3L	L	LOC121401731	5_8S_rRNA
XBXL10_1g11818	1086.17	-0.891985	0.207508	-4.29857	1.71906e-05	0.00241866	Chr3L	L	LOC121401732	5_8S_rRNA
XBXL10_1g11820	1086.17	-0.891985	0.207508	-4.29857	1.71906e-05	0.00241866	Chr3L	L	LOC121401733	5_8S_rRNA
XBXL10_1g11823	1086.17	-0.891985	0.207508	-4.29857	1.71906e-05	0.00241866	Chr3L	L	LOC121401734	5_8S_rRNA
XBXL10_1g38923	1036.23	-0.891642	0.297237	-2.99977	0.00270187	0.0793809	Chr9_10L	L	acly.L	ACLY
XBXL10_1g34279	479.94	-0.890533	0.283657	-3.13947	0.00169255	0.0590275	Chr8L	L	rexo4.L	REXO4
XBXL10_1g22776	605.849	-0.890057	0.282797	-3.14734	0.00164763	0.0583979	Chr5L	L	polr1c.L	POLR1C
XBXL10_1g21031	562.183	-0.885295	0.205871	-4.30025	1.70609e-05	0.00241866	Chr4S	S	prmt3.S	PRMT3
XBXL10_1g24998	282.717	-0.884877	0.230284	-3.84254	0.000121767	0.0098789	Chr5S	S	utp25.S	UTP25
XBXL10_1g9201	161.579	-0.884488	0.251519	-3.51659	0.000437134	0.0246522	Chr2S	S	LOC108709261	MOGAT3
XBXL10_1g9272	746.068	-0.883991	0.292351	-3.02373	0.00249681	0.0757628	Chr2S	S	wars2.S	WARS2
XBXL10_1g3907	2059.62	-0.881877	0.242929	-3.63018	0.000283222	0.0184469	Chr1S	S	ppid.S	PPID
XBXL10_1g19254	376.799	-0.88148	0.284518	-3.09815	0.0019473	0.0643515	Chr4L	L	prpf38a.L	PRPF38A
XBXL10_1g29690	4544.99	-0.880266	0.173349	-5.07798	3.8146e-07	0.000149493	Chr6S	S	polr2k.S	POLR2K
XBXL10_1g35354	611.419	-0.879295	0.266813	-3.29555	0.000982285	0.0426124	Chr8L	L	LOC108698516	DKC1
XBXL10_1g1777	262.331	-0.87787	0.291107	-3.01562	0.00256453	0.0769093	Chr1L	L	tstd2.L	TSTD2
XBXL10_1g31208	597.003	-0.876468	0.226183	-3.87504	0.000106606	0.00910973	Chr7L	L	noc2l.L	NOC2L
XBXL10_1g5214	290.65	-0.875778	0.25256	-3.4676	0.000525133	0.0272919	Chr1S	S	gcn1.S	GCN1
XBXL10_1g23781	605.095	-0.874152	0.209522	-4.17212	3.01779e-05	0.00379225	Chr5L	L	eif4g1.L	EIF4G1
XBXL10_1g3106	1191.75	-0.867699	0.288593	-3.00665	0.0026414	0.0784011	Chr1L	L	LOC108717923	LRFN5-DT
XBXL10_1g10283	460.364	-0.866837	0.280568	-3.08958	0.00200437	0.0654156	Chr2S	S	psph.S	PSPH
XBXL10_1g34534	370.219	-0.865678	0.237548	-3.64423	0.000268193	0.0177761	Chr8L	L	tsr2.L	TSR2
XBXL10_1g31778	18802.6	-0.86551	0.293312	-2.95082	0.00316935	0.0860223	Chr7L	L	prmt1.L	PRMT1
XBXL10_1g2197	695.264	-0.864186	0.247026	-3.49836	0.000468129	0.0254917	Chr1L	L	ipo4.L	IPO4
XBXL10_1g588	193.627	-0.861601	0.292388	-2.94678	0.00321106	0.0867313	Chr1L	L	polr1a.L	POLR1A
XBXL10_1g16088	664.135	-0.861543	0.238309	-3.61523	0.00030008	0.0191142	Chr3S	S	dnajc2.S	DNAJC2
XBXL10_1g33587	3301.4	-0.861345	0.271016	-3.17821	0.00148189	0.0552649	Chr7S	S	atf5.2.S	ATF5
XBXL10_1g18912	3149.74	-0.860882	0.287255	-2.99693	0.00272717	0.0795178	Chr4L	L	exosc6.L	EXOSC6	*
XBXL10_1g2031	275.954	-0.860585	0.272825	-3.15434	0.0016086	0.0575759	Chr1L	L	mpdz.L	MPDZ
XBXL10_1g3695	225.464	-0.859284	0.257701	-3.33443	0.000854757	0.0383949	Chr1S	S	lyar.S	LYAR
XBXL10_1g22415	532.884	-0.859273	0.27778	-3.09336	0.00197902	0.0649985	Chr4S	S	rpp14.S	STRN
XBXL10_1g3730	222.492	-0.85814	0.212652	-4.03541	5.4507e-05	0.00591695	Chr1S	S	sod3.S	PSMA4
XBXL10_1g1993	422.117	-0.855472	0.189892	-4.50504	6.63613e-06	0.00133427	Chr1L	L	rad23b.L	RAD23B
XBXL10_1g20525	1179.11	-0.854379	0.198163	-4.31149	1.62157e-05	0.00241866	Chr4L	L	gnl3.L	GNL3L
XBXL10_1g2792	185.109	-0.853753	0.27699	-3.08225	0.0020544	0.0661585	Chr1L	L	rflna.L	RFLNA
XBXL10_1g37772	20481.8	-0.853147	0.176497	-4.83377	1.33968e-06	0.000375592	Chr8S	S	ssr4.S	SSR4
XBXL10_1g5594	1909.14	-0.852916	0.208455	-4.09161	4.2839e-05	0.0049775	Chr1S	S	utp15.S	UTP15
XBXL10_1g12461	668.919	-0.847615	0.272734	-3.10784	0.00188457	0.063244	Chr3L	L	nopchap1.L	ZNF788P
XBXL10_1g38413	3193.4	-0.845579	0.189409	-4.4643	8.03324e-06	0.00148565	Chr8S	S	timm50.S	TIMM50
XBXL10_1g11883	530.865	-0.844091	0.268546	-3.14319	0.00167115	0.0585461	Chr3L	L	fkbp4.L	FKBP4
XBXL10_1g6797	224.629	-0.843323	0.280809	-3.00319	0.00267161	0.0788001	Chr2L	L	ngf.L	NGF
XBXL10_1g27624	499.855	-0.84191	0.209716	-4.01453	5.95633e-05	0.00631647	Chr6L	L	pak1ip1.L	PAK1IP1
XBXL10_1g19959	6020	-0.840635	0.262224	-3.20579	0.00134692	0.0520795	Chr4L	L	chchd4.L	CHCHD4
XBXL10_1g10044	265.908	-0.837398	0.286088	-2.92707	0.00342176	0.0899119	Chr2S	S	ncdn.S	NCDN
XBXL10_1g25917	516.001	-0.835601	0.21592	-3.86995	0.000108857	0.00915268	Chr5S	S	gmps.S	GMPS
XBXL10_1g12405	1986.99	-0.83401	0.19778	-4.21685	2.47737e-05	0.00325465	Chr3L	L	nhp2.L	NHP2
XBXL10_1g34737	2945.19	-0.833917	0.207305	-4.02266	5.75457e-05	0.00616323	Chr8L	L	dkc1.L	DKC1
XBXL10_1g27	1763.51	-0.831571	0.236173	-3.52102	0.000429892	0.0243858	Chr1L	L	nop56.L	NOP56
XBXL10_1g18916	1341.37	-0.831213	0.236777	-3.51053	0.00044721	0.0250373	Chr4L	L	sf3b3.L	SF3B3
XBXL10_1g2555	1158.63	-0.829889	0.260957	-3.18017	0.00147189	0.0551513	Chr1L	L	mvk.L	MVK
XBXL10_1g13533	309.078	-0.828273	0.261391	-3.16871	0.00153115	0.0559357	Chr3L	L	snrnp200.L	SNRNP200
XBXL10_1g12790	399.852	-0.827737	0.21586	-3.8346	0.00012577	0.010168	Chr3L	L	dnajc2.L	DNAJC2
XBXL10_1g35209	383.496	-0.826529	0.266716	-3.09891	0.00194232	0.0643413	Chr8L	L	utp14a.L	UTP14A
XBXL10_1g33401	781.705	-0.823625	0.259966	-3.16821	0.00153383	0.0559357	Chr7S	S	noc2l.S	NOC2L
XBXL10_1g1808	897.577	-0.823255	0.225435	-3.65186	0.000260352	0.0174489	Chr1L	L	polr1e.L	POLR1E
XBXL10_1g40140	296.417	-0.821096	0.232512	-3.53142	0.000413338	0.0240131	Chr9_10L	L	hexd.L	HEXD
XBXL10_1g39721	188.577	-0.820826	0.228666	-3.58963	0.000331148	0.0206383	Chr9_10L	L	pycr1.L	PYCR2
XBXL10_1g33749	637.3	-0.820816	0.187142	-4.38606	1.15423e-05	0.00190629	Chr7S	S	ruvbl2.S	RUVBL2
XBXL10_1g2982	1115.94	-0.820646	0.196487	-4.17659	2.95912e-05	0.00373884	Chr1L	L	wdr36.L	WDR36
XBXL10_1g7606	1898.18	-0.818926	0.219645	-3.72841	0.000192691	0.0137512	Chr2L	L	ube2g1.L	UBE2G1	*
XBXL10_1g20779	10236.7	-0.818577	0.164954	-4.96247	6.96027e-07	0.000229908	Chr4S	S	fads2.S	FADS2
XBXL10_1g18028	2783.33	-0.81744	0.183174	-4.46263	8.09582e-06	0.00148565	Chr4L	L	polr2l.L	POLR2L
XBXL10_1g2577	529.277	-0.814674	0.249356	-3.26712	0.00108649	0.0455933	Chr1L	L	srrd.L	SRRD
XBXL10_1g41261	770.55	-0.814034	0.210321	-3.87044	0.000108638	0.00915268	Chr9_10L	L	ears2.L	EARS2
XBXL10_1g3161	564.265	-0.813921	0.195905	-4.15468	3.25742e-05	0.00404936	Chr1L	L	dimt1.L	DIMT1
XBXL10_1g43767	1095.73	-0.807399	0.215953	-3.73878	0.000184917	0.0132373	Chr9_10S	S	polr3k.S	POLR3K
XBXL10_1g40327	569.962	-0.807166	0.271284	-2.97536	0.00292648	0.0823714	Chr9_10L	L	nol11.L	NOL11
XBXL10_1g6862	2697.42	-0.802871	0.217019	-3.69954	0.000215993	0.0149976	Chr2L	L	utp11.L	UTP11
XBXL10_1g32283	476.04	-0.800054	0.23264	-3.43902	0.000583819	0.0292188	Chr7L	L	rcc2.L	RCC2
XBXL10_1g19981	423.108	-0.796978	0.229977	-3.46547	0.000529307	0.0274409	Chr4L	L	ruvbl1.L	RUVBL1
XBXL10_1g13060	330.879	-0.794985	0.26349	-3.01713	0.00255178	0.0768003	Chr3L	L	scamp5.2.L	SCAMP5
XBXL10_1g24939	1299.66	-0.794927	0.223703	-3.55349	0.000380149	0.0229562	Chr5S	S	cnih4.S	CNIH4
XBXL10_1g7945	894.618	-0.793309	0.251726	-3.15148	0.00162443	0.0576961	Chr2L	L	dnajc15.L	DNAJC15
XBXL10_1g30915	273.907	-0.79219	0.263469	-3.00677	0.00264038	0.0784011	Chr7L	L	mthfr.L	MTHFR
XBXL10_1g6979	822.974	-0.790916	0.259364	-3.04944	0.00229268	0.0715402	Chr2L	L	srsf1.L	SRSF1
XBXL10_1g6430	312.554	-0.79035	0.228718	-3.45557	0.000549139	0.0280291	Chr2L	L	nsrp1.L	NSRP1
XBXL10_1g13399	394.556	-0.784302	0.223665	-3.50659	0.000453882	0.0251304	Chr3L	L	XB5959486.L	PRKN
XBXL10_1g43627	1927.13	-0.783658	0.242071	-3.23731	0.00120663	0.0488609	Chr9_10S	S	LOC108702286	UBE2G2
XBXL10_1g22479	33234.3	-0.783388	0.220465	-3.55335	0.000380354	0.0229562	Chr4S	S	LOC108704422	SMIM4
XBXL10_1g22835	2061.31	-0.783218	0.232334	-3.37108	0.000748744	0.0350097	Chr5L	L	mkks.L	MKKS
XBXL10_1g42737	727.969	-0.782588	0.232111	-3.37162	0.000747274	0.0350097	Chr9_10S	S	ptrh1.S	PTRH1
XBXL10_1g1903	2745.88	-0.781629	0.195457	-3.99897	6.36183e-05	0.00662604	Chr1L	L	ncln.L	NCLN
XBXL10_1g27470	315.977	-0.778843	0.21991	-3.54165	0.00039764	0.0235147	Chr6L	L	mtrr.L	MTRR
XBXL10_1g630	465.016	-0.777783	0.223089	-3.48643	0.00048951	0.0261396	Chr1L	L	nop14.L	NOP14
XBXL10_1g2144	4255.68	-0.776998	0.201414	-3.85771	0.000114455	0.00946281	Chr1L	L	isca1.L	ISCA1
XBXL10_1g35109	406.241	-0.774155	0.251165	-3.08226	0.00205436	0.0661585	Chr8L	L	psmd10.L	PSMD10
XBXL10_1g18795	1131.06	-0.773973	0.208661	-3.70924	0.000207885	0.0146101	Chr4L	L	snrpe.L	SNRPE
XBXL10_1g19849	2990.13	-0.773909	0.219297	-3.52904	0.000417076	0.0241094	Chr4L	L	tusc2.L	TUSC2
XBXL10_1g7566	15656.5	-0.772625	0.187073	-4.13008	3.62635e-05	0.00432208	Chr2L	L	mrps17.L	MRPS17
XBXL10_1g27358	372.008	-0.766913	0.218551	-3.50908	0.000449666	0.025114	Chr6L	L	LOC108719008	ENSG00000229191
XBXL10_1g15572	684.597	-0.766248	0.204556	-3.7459	0.000179749	0.0130696	Chr3S	S	snrpa1.S	SNRPA1
XBXL10_1g31305	297.992	-0.764597	0.227989	-3.35366	0.0007975	0.0365869	Chr7L	L	spout1.L	SPOUT1
XBXL10_1g24093	3103.68	-0.763847	0.256066	-2.98301	0.00285427	0.0822725	Chr5L	L	LOC108717063	SERP1
XBXL10_1g37531	791.416	-0.761314	0.254358	-2.99308	0.00276175	0.0803235	Chr8S	S	rexo4.S	REXO4
XBXL10_1g2797	617.648	-0.760439	0.243418	-3.12401	0.00178407	0.0607613	Chr1L	L	LOC108716549	HNRNPRP1
XBXL10_1g22864	3284.37	-0.760312	0.225813	-3.367	0.000759894	0.0352817	Chr5L	L	c1d.L	C1D
XBXL10_1g43844	172.095	-0.76012	0.255706	-2.97263	0.00295262	0.0828526	Chr9_10S	S	mrm2.S	MRM2
XBXL10_1g35891	1724.19	-0.759014	0.240297	-3.15865	0.00158499	0.0569956	Chr8L	L	rtraf.L	RTRAF
XBXL10_1g19010	976.186	-0.758806	0.242095	-3.13433	0.00172248	0.0594434	Chr4L	L	fubp1.L	FUBP1
XBXL10_1g30637	563.365	-0.757295	0.196669	-3.8506	0.00011783	0.00966118	Chr7L	L	sec24c.L	SEC24C
XBXL10_1g4176	973.677	-0.75191	0.255219	-2.94614	0.00321772	0.0867313	Chr1S	S	slc4a4.S	SLC4A4
XBXL10_1g35618	1691.72	-0.749207	0.189539	-3.95278	7.72493e-05	0.00766592	Chr8L	L	exosc5.L	EME1
XBXL10_1g22529	444.864	-0.748832	0.253645	-2.95228	0.00315434	0.0858056	Chr5L	L	psme4.L	PSME4
XBXL10_1g7306	1748.19	-0.747523	0.24687	-3.02801	0.00246173	0.0749936	Chr2L	L	kpna6.L	KPNA6
XBXL10_1g10712	624.437	-0.746053	0.246811	-3.02277	0.00250476	0.0758051	Chr2S	S	suox.S	SUOX
XBXL10_1g25111	907.413	-0.744517	0.249737	-2.9812	0.00287118	0.0822725	Chr5S	S	mgme1.S	MGME1
XBXL10_1g18204	4900.04	-0.74351	0.204535	-3.63512	0.000277853	0.0181998	Chr4L	L	ppp1r14b.L	PPP1R14B
XBXL10_1g2743	2547.9	-0.74304	0.153094	-4.8535	1.21303e-06	0.000350596	Chr1L	L	ranbp1.L	RANBP1
XBXL10_1g26684	698.069	-0.74137	0.159147	-4.65841	3.18665e-06	0.000767518	Chr6L	L	ccdc12.L	CCDC12
XBXL10_1g34020	2320.92	-0.74084	0.205942	-3.59732	0.000321517	0.0201466	Chr7S	S	mrto4.S	MRTO4
XBXL10_1g11881	1019.15	-0.738955	0.229978	-3.21315	0.00131288	0.0517006	Chr3L	L	nrip2.L	SNX2
XBXL10_1g21753	1080.05	-0.736859	0.251182	-2.93357	0.00335092	0.0890852	Chr4S	S	cacybp.S	CACYBP
XBXL10_1g3084	844.698	-0.736724	0.245423	-3.00185	0.00268342	0.0790394	Chr1L	L	utp15.L	UTP15
XBXL10_1g22012	1219.55	-0.736369	0.15078	-4.88373	1.04098e-06	0.000312592	Chr4S	S	krr1.S	KRR1
XBXL10_1g17131	586.119	-0.730982	0.227526	-3.21274	0.00131476	0.0517006	Chr3S	S	qtrt1.S	QTRT1
XBXL10_1g2040	218.189	-0.730511	0.232297	-3.14473	0.00166241	0.058491	Chr1L	L	brd10.L	KIAA2026
XBXL10_1g14264	443.459	-0.729185	0.244681	-2.98015	0.00288112	0.0822725	Chr3L	L	gtf2f1.L	GTF2F1
XBXL10_1g18189	1631.72	-0.721658	0.174944	-4.12508	3.70601e-05	0.00439438	Chr4L	L	ttc9c.L	TTC9C
XBXL10_1g18995	563.646	-0.718407	0.227751	-3.15435	0.00160855	0.0575759	Chr4L	L	rpf1.L	RPF1
XBXL10_1g1425	744.632	-0.715198	0.237905	-3.00623	0.00264506	0.0784091	Chr1L	L	gramd2a.L	NUFIP2
XBXL10_1g14786	675.208	-0.715171	0.192229	-3.72041	0.000198902	0.0140643	Chr3L	L	spag7.L	SPAG7
XBXL10_1g36939	283.67	-0.712381	0.219812	-3.24086	0.00119169	0.048511	Chr8L	L	lix1l.L	LIX1L
XBXL10_1g13386	449.259	-0.707805	0.201037	-3.52077	0.0004303	0.0243858	Chr3L	L	snrpa1.L	SNRPA1
XBXL10_1g18748	793.221	-0.706745	0.189773	-3.72417	0.000195961	0.0138988	Chr4L	L	nip7.L	NIP7
XBXL10_1g2439	405.381	-0.706689	0.208271	-3.39313	0.000690992	0.0329425	Chr1L	L	pip4p1.L	PIP4P1
XBXL10_1g27583	18163.5	-0.703234	0.23975	-2.9332	0.00335493	0.0890852	Chr6L	L	eci3.L	ECI2
XBXL10_1g5311	1381.12	-0.702522	0.176678	-3.97629	6.99986e-05	0.00716154	Chr1S	S	LOC121399488	RANBP1
XBXL10_1g13348	2307.04	-0.701675	0.220451	-3.18291	0.00145802	0.0547276	Chr3L	L	mrps11.L	MRPS11
XBXL10_1g7001	301.373	-0.700964	0.225953	-3.10226	0.00192052	0.0639861	Chr2L	L	ddx52.L	DDX52
XBXL10_1g27732	337.834	-0.700025	0.20045	-3.49227	0.000478931	0.0259139	Chr6L	L	znf407.L	ZNF407
XBXL10_1g17177	859.094	-0.699879	0.22834	-3.06507	0.00217616	0.0684588	Chr3S	S	farsa.S	FARSA
XBXL10_1g30885	409.114	-0.699661	0.206021	-3.39607	0.000683609	0.0327255	Chr7L	L	mtg1.L	MTG1
XBXL10_1g43329	586.271	-0.697435	0.226941	-3.0732	0.00211775	0.0675401	Chr9_10S	S	krt18.3.S	KRT18
XBXL10_1g25678	1229.61	-0.693812	0.188647	-3.67784	0.000235216	0.0160907	Chr5S	S	alg3.S	ALG3
XBXL10_1g23050	184.858	-0.693073	0.228858	-3.0284	0.00245851	0.0749936	Chr5L	L	riox1.L	RIOX1
XBXL10_1g12830	795.04	-0.691388	0.189847	-3.64181	0.000270728	0.0178341	Chr3L	L	hspa14.L	HSPA14
XBXL10_1g9866	4339.87	-0.687476	0.206892	-3.32287	0.000890966	0.0393899	Chr2S	S	rabif.S	RABIF
XBXL10_1g26898	2495.36	-0.682335	0.186823	-3.6523	0.000259904	0.0174489	Chr6L	L	vim.L	VIM
XBXL10_1g40124	5849.94	-0.677391	0.16611	-4.07796	4.54326e-05	0.00522633	Chr9_10L	L	srsf2.L	SRSF2
XBXL10_1g35309	7677.96	-0.676002	0.201482	-3.35515	0.000793226	0.0365358	Chr8L	L	mmgt1.L	MMGT1	*
XBXL10_1g8792	702.457	-0.673681	0.195274	-3.44993	0.000560731	0.0283703	Chr2L	L	wdr73.L	WDR73
XBXL10_1g12686	2758.64	-0.673538	0.156405	-4.30638	1.65951e-05	0.00241866	Chr3L	L	lsm8.L	LSM8
XBXL10_1g11453	303.726	-0.672975	0.225756	-2.98099	0.00287321	0.0822725	Chr3L	L	LOC121401363	XKR4-AS1
XBXL10_1g12072	313.511	-0.672693	0.20002	-3.36313	0.000770628	0.0355681	Chr3L	L	ctnna1.L	CTNNA1
XBXL10_1g30902	4354.67	-0.672449	0.219093	-3.06925	0.00214599	0.0680565	Chr7L	L	srm.L	SRM
XBXL10_1g21217	736.181	-0.672298	0.228863	-2.93755	0.00330814	0.0886595	Chr4S	S	tk2.S	TK2
XBXL10_1g15950	2948.91	-0.671815	0.201742	-3.33006	0.000868257	0.0388314	Chr3S	S	sec11a.S	SEC11A
XBXL10_1g11912	951.728	-0.671504	0.226923	-2.95917	0.00308468	0.084856	Chr3L	L	thg1l.L	THG1L
XBXL10_1g19568	502.178	-0.668502	0.198479	-3.36813	0.000756796	0.0352085	Chr4L	L	rrp7a.L	RRP7A
XBXL10_1g21916	7436.07	-0.665812	0.226028	-2.94571	0.00322213	0.0867313	Chr4S	S	snu13.S	SNU13
XBXL10_1g38356	950.085	-0.662929	0.163343	-4.05852	4.93846e-05	0.0055701	Chr8S	S	snrpa.S	SNRPA
XBXL10_1g2717	1328.31	-0.660117	0.173101	-3.81348	0.000137022	0.0109627	Chr1L	L	mapk1.L	MAPK1
XBXL10_1g7950	617.96	-0.657539	0.219747	-2.99225	0.0027693	0.0804419	Chr2L	L	lacc1.L	LACC1
XBXL10_1g37498	6966.26	-0.656546	0.204135	-3.21623	0.00129887	0.0514256	Chr8S	S	mrpl41.S	MRPL41
XBXL10_1g4180	765.144	-0.65644	0.202349	-3.24409	0.00117827	0.0481341	Chr1S	S	sdad1.S	SDAD1
XBXL10_1g24877	4940.48	-0.654614	0.200117	-3.27115	0.00107111	0.0451113	Chr5S	S	ccdc167.S	CCDC167
XBXL10_1g21851	520.816	-0.654154	0.215575	-3.03445	0.00240972	0.0739942	Chr4S	S	itpa.S	ITPA
XBXL10_1g24171	193.159	-0.654112	0.203972	-3.20687	0.00134186	0.0519707	Chr5L	L	iws1.L	IWS1
XBXL10_1g37419	9062.14	-0.643306	0.19572	-3.28687	0.00101309	0.0432052	Chr8S	S	mrpl17.S	MRPL17
XBXL10_1g7753	3793.54	-0.642323	0.169964	-3.77918	0.000157344	0.0120069	Chr2L	L	txndc9.L	TXNDC9
XBXL10_1g21964	1096.4	-0.641414	0.175944	-3.64556	0.000266814	0.0177761	Chr4S	S	ddx47.S	DDX47
XBXL10_1g29857	1951.14	-0.640461	0.215999	-2.96511	0.00302577	0.0840325	Chr6S	S	chrac1.S	CHRAC1
XBXL10_1g27357	981.781	-0.635587	0.185847	-3.41994	0.000626338	0.0309191	Chr6L	L	rp9.L	RP9
XBXL10_1g5206	4276.32	-0.634696	0.200817	-3.16057	0.00157463	0.0567996	Chr1S	S	dgcr6.S	DGCR6
XBXL10_1g24426	258.229	-0.633966	0.210723	-3.00853	0.00262511	0.078118	Chr5L	L	smc6.1.L	SMC6
XBXL10_1g24059	2915.68	-0.633431	0.152669	-4.14906	3.33846e-05	0.00405198	Chr5L	L	ssr3.L	SSR3
XBXL10_1g18589	627.925	-0.629883	0.18154	-3.46966	0.000521115	0.0272607	Chr4L	L	ogfod1.L	OGFOD1
XBXL10_1g28103	9485.21	-0.629596	0.213731	-2.94574	0.0032218	0.0867313	Chr6L	L	mrpl53.L	UBE2D1
XBXL10_1g22898	543.096	-0.62811	0.214158	-2.93293	0.00335779	0.0890852	Chr5L	L	xpo1.L	XPO1
XBXL10_1g4584	821.863	-0.623017	0.204573	-3.04545	0.00232329	0.0722031	Chr1S	S	smc2.S	SMC2
XBXL10_1g40353	1820.11	-0.617908	0.18181	-3.39864	0.000677209	0.0325539	Chr9_10L	L	tefm.L	TEFM
XBXL10_1g7407	970.428	-0.61767	0.185694	-3.32628	0.000880133	0.0390745	Chr2L	L	vmp1.L	VMP1
XBXL10_1g43806	174.812	-0.615056	0.196057	-3.13713	0.00170609	0.0593539	Chr9_10S	S	thumpd1.S	THUMPD1
XBXL10_1g27047	853.999	-0.610239	0.19395	-3.14637	0.00165309	0.0584447	Chr6L	L	malsu1.L	MALSU1
XBXL10_1g9978	1276.53	-0.609244	0.135371	-4.50055	6.77793e-06	0.00133948	Chr2S	S	snrnp40.S	SNRNP40
XBXL10_1g38194	1359.34	-0.608638	0.189749	-3.20759	0.0013385	0.0519707	Chr8S	S	ppp5c.S	PPP5C
XBXL10_1g19110	1901.84	-0.604249	0.187102	-3.22952	0.00123996	0.0499485	Chr4L	L	ebna1bp2.L	EBNA1BP2
XBXL10_1g18596	2039.12	-0.600823	0.191024	-3.14527	0.00165932	0.058491	Chr4L	L	tradd.L	COLGALT1
XBXL10_1g19956	18593.9	-0.598361	0.188504	-3.17427	0.00150214	0.0555719	Chr4L	L	lsm3.L	LSM3
XBXL10_1g21623	812.848	-0.595007	0.199181	-2.98726	0.00281487	0.0814587	Chr4S	S	toe1.S	TOE1
XBXL10_1g2235	819.103	-0.58972	0.192032	-3.07094	0.00213385	0.0678664	Chr1L	L	prmt5.L	PRMT5
XBXL10_1g13451	1836.68	-0.587856	0.199221	-2.95078	0.00316975	0.0860223	Chr3L	L	ciao2a.L	CIAO2A
XBXL10_1g10359	6229.79	-0.584041	0.182625	-3.19803	0.00138372	0.0528831	Chr2S	S	c1qbp.S	C1QBP
XBXL10_1g2328	3326.9	-0.579476	0.189865	-3.05205	0.00227286	0.0711137	Chr1L	L	dad1.L	DAD1
XBXL10_1g2489	1388.99	-0.573353	0.16863	-3.40007	0.000673696	0.0324885	Chr1L	L	pes1.L	PES1
XBXL10_1g9713	414.494	-0.562905	0.165412	-3.40304	0.000666406	0.0322932	Chr2S	S	zc3h11a.S	ZC3H11A
XBXL10_1g37664	1345.23	-0.556157	0.177438	-3.13437	0.00172222	0.0594434	Chr8S	S	exosc2.S	EXOSC2
XBXL10_1g12962	3595.74	-0.554308	0.1822	-3.0423	0.00234775	0.0726704	Chr3L	L	sec11a.L	SEC11A
XBXL10_1g43019	1632.56	-0.55319	0.189137	-2.9248	0.00344673	0.0902551	Chr9_10S	S	lrrc59.S	LRRC59
XBXL10_1g23197	2571.64	-0.550963	0.17958	-3.06806	0.00215452	0.0680565	Chr5L	L	tfb2m.L	TFB2M
XBXL10_1g10569	423.757	-0.535475	0.178601	-2.99817	0.00271606	0.0793942	Chr2S	S	mycbp2.S	MYCBP2
XBXL10_1g30818	3433.08	-0.53384	0.179293	-2.97748	0.00290628	0.0822725	Chr7L	L	LOC108696309	CDK2AP2
XBXL10_1g43285	6223.21	-0.526352	0.155153	-3.39246	0.000692679	0.032955	Chr9_10S	S	nifk.S	NIFK
XBXL10_1g860	593.471	-0.523762	0.161288	-3.24737	0.00116477	0.0478363	Chr1L	L	fat1.L	FAT1
XBXL10_1g42893	6169.18	-0.522528	0.149374	-3.49812	0.000468557	0.0254917	Chr9_10S	S	snrpb.S	SNRPB
XBXL10_1g3354	4912.52	-0.522511	0.153458	-3.40491	0.000661854	0.03215	Chr1L	L	ier3ip1.L	IER3IP1
XBXL10_1g6922	2780.62	-0.485916	0.16269	-2.98675	0.00281961	0.0814939	Chr2L	L	tmem222.L	TMEM222
XBXL10_1g23324	1605.96	-0.463926	0.148745	-3.11894	0.00181503	0.0616093	Chr5L	L	ltv1.L	LTV1
XBXL10_1g5309	4165.41	-0.453431	0.142161	-3.18956	0.00142491	0.0540113	Chr1S	S	ranbp1.S	RANBP1
XBXL10_1g10103	2092.01	-0.424814	0.140814	-3.01684	0.00255425	0.0768003	Chr2S	S	hdac1.S	HDAC1
XBXL10_1g5293	1067.48	0.469033	0.154638	3.0331	0.00242056	0.0741667	Chr1S	S	ufd1.S	UFD1
XBXL10_1g22418	23328.1	0.499454	0.167658	2.97901	0.00289182	0.0822725	Chr4S	S	pdhb.S	PDHB
XBXL10_1g12805	1662.8	0.507678	0.160176	3.16951	0.00152696	0.0559357	Chr3L	L	gnai1.L	GNAI1
XBXL10_1g37459	1493.05	0.534707	0.17317	3.08776	0.00201672	0.0656767	Chr8S	S	tor4a.S	TOR4A
XBXL10_1g41053	2575.22	0.55873	0.190477	2.93332	0.00335357	0.0890852	Chr9_10L	L	hapstr1.L	C16orf72
XBXL10_1g42187	4107.09	0.570274	0.146051	3.90462	9.43751e-05	0.00864768	Chr9_10S	S	eif1.S	EIF1B
XBXL10_1g23509	2711.24	0.57213	0.164929	3.46894	0.000522517	0.0272723	Chr5L	L	rtn4ip1.L	RTN4IP1
XBXL10_1g13301	471.495	0.576109	0.194978	2.95474	0.00312937	0.0854122	Chr3L	L	arpin.L	ARPIN
XBXL10_1g25295	679.632	0.578732	0.192882	3.00045	0.00269583	0.0793039	Chr5S	S	taf5l.S	TAF5L
XBXL10_1g35857	1273.24	0.579541	0.187989	3.08284	0.00205032	0.0661585	Chr8L	L	sav1.L	SAV1
XBXL10_1g39473	1742.51	0.581902	0.182237	3.1931	0.00140752	0.0535274	Chr9_10L	L	nsfl1c.L	NSFL1C
XBXL10_1g11786	1376.35	0.583978	0.198447	2.94275	0.00325315	0.0874643	Chr3L	L	wnk1.L	WNK1
XBXL10_1g6497	1484.29	0.585303	0.151238	3.87008	0.000108798	0.00915268	Chr2L	L	flot2.L	FLOT2
XBXL10_1g1811	1974.68	0.59605	0.200066	2.97927	0.00288938	0.0822725	Chr1L	L	grhpr.1.L	GRHPR
XBXL10_1g32516	2691.17	0.599064	0.191244	3.13245	0.00173351	0.0596462	Chr7S	S	cdk1.S	CDK1
XBXL10_1g2194	991.832	0.600532	0.19226	3.12353	0.00178694	0.0607613	Chr1L	L	gmpr2.L	GMPR2
XBXL10_1g19374	530.996	0.61249	0.190604	3.21341	0.00131167	0.0517006	Chr4L	L	tlcd4.L	TLCD4
XBXL10_1g13279	798.329	0.614207	0.189018	3.24947	0.00115622	0.0476545	Chr3L	L	serf2.L	SERF2
XBXL10_1g43227	3780.42	0.622457	0.209702	2.9683	0.00299456	0.0835226	Chr9_10S	S	kpna2.S	KPNA2
XBXL10_1g9765	963.505	0.623525	0.213214	2.9244	0.00345116	0.0902688	Chr2S	S	strip1.S	STRIP1
XBXL10_1g27122	523.171	0.633156	0.210368	3.00976	0.00261452	0.0779034	Chr6L	L	ankrd28.L	ANKRD28
XBXL10_1g30189	2062.12	0.635898	0.181356	3.50634	0.000454308	0.0251304	Chr7L	L	cdca3.L	ARMC3
XBXL10_1g26704	1606.51	0.637342	0.214999	2.9644	0.00303278	0.0840633	Chr6L	L	camp1.L	KIAA0319L
XBXL10_1g2436	8114.91	0.641766	0.207963	3.08596	0.00202893	0.0658889	Chr1L	L	emc4.L	EMC4
XBXL10_1g28720	491.634	0.645115	0.21285	3.03083	0.00243879	0.0745896	Chr6S	S	prkag2.S	PRKAG2
XBXL10_1g24257	996.212	0.648385	0.218317	2.96993	0.00297871	0.0832813	Chr5L	L	agfg1.L	AGFG1
XBXL10_1g10350	196.272	0.649797	0.217274	2.99067	0.00278362	0.0807563	Chr2S	S	evi2a.S	CDH18
XBXL10_1g36165	843.674	0.655266	0.21074	3.10935	0.00187498	0.0631051	Chr8L	L	prkd1.L	PRKD1
XBXL10_1g33987	519.214	0.656582	0.224012	2.93101	0.00337863	0.0891787	Chr7S	S	casp9.S	CASP9
XBXL10_1g22678	882.271	0.657668	0.221744	2.96588	0.00301815	0.0839778	Chr5L	L	wdr26.L	WDR26
XBXL10_1g5466	346.273	0.660336	0.223182	2.95873	0.0030891	0.084856	Chr1S	S	marchf3.S	MARCHF3
XBXL10_1g5306	1140.89	0.665076	0.198667	3.3477	0.000814863	0.0371723	Chr1S	S	comt.S	COMT
XBXL10_1g31194	15769.5	0.665662	0.22059	3.01764	0.00254754	0.0767983	Chr7L	L	LOC108695843	PLBD1-AS1
XBXL10_1g37872	957.313	0.666155	0.204581	3.2562	0.00112916	0.0468618	Chr8S	S	cradd.2.S	CRADD
XBXL10_1g36242	211.232	0.66641	0.224957	2.96238	0.00305267	0.0843296	Chr8L	L	LOC108699562	ARHGAP24
XBXL10_1g40979	1541.68	0.666794	0.159536	4.17959	2.92039e-05	0.00373068	Chr9_10L	L	wipi2.L	WIPI2
XBXL10_1g2186	251.765	0.670079	0.228943	2.92683	0.00342436	0.0899119	Chr1L	L	syk.L	SYK
XBXL10_1g38932	2100.91	0.675842	0.166404	4.06145	4.87686e-05	0.00555481	Chr9_10L	L	eif1.L	EIF1B
XBXL10_1g24322	565.122	0.686286	0.220177	3.11697	0.00182722	0.0617674	Chr5L	L	nck1.L	NCK1
XBXL10_1g8338	481.473	0.686395	0.189836	3.61573	0.000299505	0.0191142	Chr2L	L	ckap2.L	CKAP2
XBXL10_1g19694	953.23	0.688209	0.199133	3.45603	0.000548204	0.0280291	Chr4L	L	dnal4.L	DNAL4
XBXL10_1g21776	1672.02	0.697513	0.202131	3.4508	0.000558919	0.0283412	Chr4S	S	glull.1.S	GLUL
XBXL10_1g43626	367.038	0.69937	0.216781	3.22616	0.00125464	0.0501034	Chr9_10S	S	pttg1ip.S	PTTG1IP
XBXL10_1g26329	4712.44	0.699907	0.212262	3.29738	0.000975921	0.0424159	Chr5S	S	hadha.S	HADHA
XBXL10_1g19246	1124.09	0.701724	0.236513	2.96696	0.00300764	0.0837864	Chr4L	L	osbpl9.L	OSBPL9
XBXL10_1g40211	182.021	0.705274	0.219923	3.20691	0.00134169	0.0519707	Chr9_10L	L	ndel1.L	NDEL1
XBXL10_1g42266	499.248	0.710309	0.238549	2.97763	0.0029049	0.0822725	Chr9_10S	S	socs7.S	SOCS7
XBXL10_1g30274	355.391	0.711106	0.227444	3.1265	0.00176898	0.0605064	Chr7L	L	zranb1.L	ZRANB1
XBXL10_1g4470	797.001	0.715399	0.212392	3.3683	0.000756344	0.0352085	Chr1S	S	btbd2.S	BTBD2
XBXL10_1g28318	733.991	0.720889	0.217565	3.31344	0.000921559	0.0404332	Chr6L	L	sla.L	SLA
XBXL10_1g34516	733.073	0.724015	0.211092	3.42986	0.000603893	0.0300284	Chr8L	L	emd.L	SLC25A43
XBXL10_1g32627	337.204	0.727831	0.221402	3.28738	0.00101125	0.0432052	Chr7S	S	nt5c2.S	NT5C2
XBXL10_1g16335	25490.8	0.728891	0.235319	3.09746	0.00195187	0.0643515	Chr3S	S	slc25a3.S	SLC25A3
XBXL10_1g14796	164.958	0.731189	0.243921	2.99764	0.00272078	0.0794316	Chr3L	L	LOC108711804	TSC22D1
XBXL10_1g32557	639.394	0.731857	0.190334	3.84512	0.000120493	0.00981	Chr7S	S	zranb1.S	ZRANB1
XBXL10_1g29694	659.407	0.734569	0.214843	3.41909	0.000628304	0.0309191	Chr6S	S	snx31.S	SNX31
XBXL10_1g41810	882.823	0.734842	0.212845	3.45248	0.000555457	0.0282891	Chr9_10L	L	rnf112.L	TRIM31
XBXL10_1g28465	2558.42	0.736864	0.248525	2.96494	0.00302738	0.0840325	Chr6L	L	maf1.L	MAF1
XBXL10_1g32013	459.452	0.738489	0.216799	3.40634	0.000658406	0.0320498	Chr7L	L	LOC108696816	CMKLR1
XBXL10_1g21334	2225	0.738599	0.184029	4.01349	5.98264e-05	0.00631647	Chr4S	S	gabarapl2.S	GABARAPL2
XBXL10_1g44054	573.966	0.741124	0.225946	3.2801	0.00103772	0.0440259	Chr9_10S	S	flcn.S	FLCN
XBXL10_1g16502	633.448	0.745899	0.191061	3.90398	9.46226e-05	0.00864768	Chr3S	S	nr3c1.S	NR3C1
XBXL10_1g8121	285.1	0.747695	0.246181	3.03718	0.00238804	0.0735235	Chr2L	L	arhgap9.L	ARHGAP15
XBXL10_1g12368	264.99	0.750401	0.220859	3.39764	0.000679696	0.0326057	Chr3L	L	LOC108710968	ADRA2C
XBXL10_1g29346	1115.82	0.754011	0.231224	3.26096	0.00111036	0.0464262	Chr6S	S	ranbp9.S	RANBP9
XBXL10_1g10616	1474.16	0.754865	0.250485	3.01361	0.00258158	0.0772203	Chr2S	S	tsc22d1.S	TSC22D1
XBXL10_1g41879	388.037	0.755109	0.225566	3.34762	0.000815084	0.0371723	Chr9_10L	L	nlk.2.L	NLK
XBXL10_1g36745	1102.33	0.762496	0.221554	3.44158	0.000578328	0.0291331	Chr8L	L	rpusd2.L	RPUSD2
XBXL10_1g25024	1056.68	0.763109	0.232159	3.28701	0.00101259	0.0432052	Chr5S	S	cript.S	CRIPT
XBXL10_1g21682	841.156	0.763221	0.215451	3.54244	0.000396449	0.0235044	Chr4S	S	ccnb1.2.S	CCNB1
XBXL10_1g30003	235.746	0.76853	0.258201	2.97648	0.00291582	0.0822725	Chr7L	L	shoc2.L	SHOC2
XBXL10_1g21627	539.631	0.770068	0.230384	3.34255	0.000830135	0.037636	Chr4S	S	btbd19.S	BTBD19
XBXL10_1g19978	1101.2	0.772453	0.237392	3.25392	0.00113826	0.0470819	Chr4L	L	mgll.L	MGLL
XBXL10_1g24613	5425.57	0.774191	0.232551	3.32912	0.000871199	0.0388878	Chr5L	L	hadha.L	HADHA
XBXL10_1g1487	4110.92	0.774645	0.25641	3.02112	0.00251845	0.0760205	Chr1L	L	lpl.L	LPL
XBXL10_1g12624	1082.02	0.778736	0.257049	3.02953	0.00244935	0.0748136	Chr3L	L	slc16a7.L	SLC16A7
XBXL10_1g25946	1025.92	0.780305	0.215335	3.62368	0.00029044	0.0187062	Chr5S	S	rnf13.S	RNF13
XBXL10_1g12778	1032.61	0.7832	0.243292	3.21918	0.00128557	0.0509861	Chr3L	L	mcrs1.L	MCRS1
XBXL10_1g4923	46377.7	0.783289	0.263804	2.96921	0.00298568	0.0833754	Chr1S	S	ctsv.S	CTSL
XBXL10_1g15640	5231.2	0.791759	0.249171	3.17757	0.00148517	0.055298	Chr3S	S	idh2.S	IDH2
XBXL10_1g22106	892.744	0.792976	0.231593	3.424	0.000617056	0.0306171	Chr4S	S	pfkfb4.S	PFKFB4
XBXL10_1g10750	332.144	0.793157	0.255166	3.10839	0.00188109	0.0632189	Chr2S	S	stat6.S	STAT6
XBXL10_1g33967	562.319	0.794915	0.25206	3.15367	0.00161229	0.0576078	Chr7S	S	tyrobp.S	ENSG00000279668
XBXL10_1g24903	499.96	0.799135	0.263206	3.03616	0.00239611	0.073674	Chr5S	S	lbh.S	LBH
XBXL10_1g38455	671.153	0.802345	0.273916	2.92917	0.00339873	0.089528	Chr8S	S	bmf.S	BMF
XBXL10_1g24565	139.811	0.802698	0.272207	2.94886	0.00318953	0.0863563	Chr5L	L	kif13b.L	KIF13B
XBXL10_1g42870	2802.76	0.80285	0.230241	3.48699	0.000488489	0.0261396	Chr9_10S	S	ube2c.S	UBE2C
XBXL10_1g23746	535.342	0.80425	0.263318	3.05429	0.00225591	0.070679	Chr5L	L	lrrc1.L	LRRC1
XBXL10_1g13016	1599.53	0.80937	0.261616	3.09373	0.00197659	0.0649985	Chr3L	L	hmg20a.L	HMG20A
XBXL10_1g10794	795.324	0.810788	0.209209	3.8755	0.000106406	0.00910973	Chr2S	S	smagp.S	SMAGP
XBXL10_1g2636	814.192	0.814329	0.234844	3.46754	0.000525252	0.0272919	Chr1L	L	unc119b.L	UNC119B
XBXL10_1g36941	1911.42	0.81511	0.196445	4.1493	3.33496e-05	0.00405198	Chr8L	L	XB5824245.L	MFAP3
XBXL10_1g2890	647.478	0.818425	0.231296	3.53843	0.000402518	0.0236219	Chr1L	L	rfc5.L	RFC5
XBXL10_1g23338	1621.88	0.824092	0.218856	3.76546	0.000166242	0.0123527	Chr5L	L	serinc1.L	SERINC1
XBXL10_1g37457	1747.08	0.824138	0.228061	3.61368	0.000301886	0.0191764	Chr8S	S	LOC108699861	E2F4
XBXL10_1g40668	309.581	0.824519	0.216985	3.79989	0.000144759	0.0112319	Chr9_10L	L	bbs5.L	BBS5
XBXL10_1g2210	188.948	0.832998	0.23069	3.6109	0.000305138	0.0192771	Chr1L	L	cebpe.L	CEBPE
XBXL10_1g41212	117.89	0.835376	0.271755	3.074	0.00211209	0.0674526	Chr9_10L	L	LOC108701595	CFAP44
XBXL10_1g4546	187.088	0.841097	0.223114	3.76981	0.00016337	0.0123424	Chr1S	S	ell.S	ELL
XBXL10_1g18111	293.9	0.841591	0.262743	3.2031	0.00135957	0.0522075	Chr4L	L	slc25a45.L	SLC25A45
XBXL10_1g32416	87.0217	0.842178	0.284895	2.9561	0.0031156	0.0853201	Chr7S	S	phc1.S	PHC1
XBXL10_1g28902	317.231	0.843811	0.253718	3.32578	0.000881703	0.0390745	Chr6S	S	ica1.S	ICA1
XBXL10_1g40189	837.483	0.844618	0.209133	4.03866	5.37565e-05	0.00589079	Chr9_10L	L	trim16.L	TRIM16
XBXL10_1g6977	646.766	0.844913	0.215993	3.91176	9.16252e-05	0.00857716	Chr2L	L	cuedc1.L	CUEDC1
XBXL10_1g27727	171.931	0.850463	0.271753	3.12954	0.0017508	0.0599735	Chr6L	L	mbp.L	MBP
XBXL10_1g14553	239.214	0.856668	0.264846	3.23459	0.00121817	0.0491835	Chr3L	L	LOC108710388	LINC02882
XBXL10_1g37723	768.161	0.858605	0.273821	3.13565	0.00171475	0.0593539	Chr8S	S	pfkfb1.S	PFKFB1
XBXL10_1g9132	511.999	0.859006	0.277784	3.09235	0.00198576	0.0650349	Chr2S	S	LOC495517	ZNF324
XBXL10_1g35441	1530.11	0.8592	0.246102	3.49123	0.0004808	0.0259139	Chr8L	L	cenpa.L	H3C13
XBXL10_1g19876	1203.27	0.859227	0.289878	2.96409	0.00303576	0.0840633	Chr4L	L	glyctk.L	GLYCTK
XBXL10_1g24512	424.774	0.860176	0.217364	3.9573	7.58003e-05	0.00758725	Chr5L	L	cyp2e1.L	CYP2J2
XBXL10_1g18804	1082.83	0.860597	0.233536	3.68507	0.00022864	0.0156873	Chr4L	L	map1lc3b.L	MAP1LC3B
XBXL10_1g12973	476.014	0.863897	0.26968	3.20342	0.00135807	0.0522075	Chr3L	L	XB13580952.L	ADGRV1
XBXL10_1g42143	455.821	0.864994	0.237367	3.64412	0.000268309	0.0177761	Chr9_10L	L	cdip1.L	CDIP1
XBXL10_1g15688	247.563	0.867713	0.277638	3.12534	0.00177601	0.0606573	Chr3S	S	homer2.S	HOMER2
XBXL10_1g27393	458.997	0.868724	0.285423	3.04364	0.00233736	0.0725427	Chr6L	L	lztfl1.L	LZTFL1
XBXL10_1g14555	220.354	0.869379	0.240661	3.61247	0.000303299	0.0192134	Chr3L	L	LOC108711764	KIAA1109
XBXL10_1g43327	251.195	0.872085	0.240045	3.633	0.000280142	0.0182979	Chr9_10S	S	cxcr1.S	CXCR2
XBXL10_1g8455	6922.9	0.872936	0.250027	3.49137	0.000480547	0.0259139	Chr2L	L	mmp7.L	MMP27
XBXL10_1g39937	434.062	0.874193	0.297602	2.93746	0.0033091	0.0886595	Chr9_10L	L	fam83d.L	FAM83D
[truncated: 382 more rows]
