# Supplementary material for: Sex-specific functional evolution of Dmrt1 in African clawed frogs (Xenopus), and the importance of genetic tipping points in developmental biology
Source: PLoS Genet. 2026 Jan 2;22(1):e1011992. doi: 10.1371/journal.pgen.1011992 (PMC12758760; doi:10.1371/journal.pgen.1011992)
Supplement: S3 Table — Results are listed for three gene ontology categories (biological process, molecular function, cellular component); subcategories with significant enrichment follow their parent category and are indicated with “>”s, which reflect the degree of nestedness. For each gene and analyis, the number of differentially expressed genes is indicated (# DE) and NS indicates no significant enrichment. Analyses were performed for one quantification method (STAR) and one method for analysis of differential expression (edgeR) and the false detection rate P-value is indicated for each significantly enriched annotation (FDR). Because a putative human ortholog was not identified for some transcripts (Table S1), the number of genes used in the gene ontology analysis was generally lower than the number of differentially expressed genes. (XLSX) [file pgen.1011992.s004.xlsx]

## Sheet: Sheet1
Table S3. Analysis 1 gene ontology analysis of differentially expression genes in the developing gonads for three knockout lines (dmrt1L females, dmrt1L males, dmrt1S females, dmrt1S males) compared to same-sex wildtype siblings, and for wildtype males compared to wildtype females (MF1, MF2, MF3). Results are listed for three gene ontology categories (biological process, molecular function, cellu…
Analysis and gene	# DE	GO Biological process	Fold Enrichment	+/-	FDR	GO molecular function	Fold Enrichment	+/-	FDR	GO cellular component	Fold Enrichment	+/-	FDR
STAR + EdgeR
dmrt1L females	337	snoRNA localization	39.2	+	0.0125	C-5 sterol desaturase activity	65.33	+	0.0493	fatty acid elongase complex	65.33	+	0.0179
		transcription elongation by RNA polymerase I	28	+	0.0383	>sterol desaturase activity	65.33	+	0.0423	>>>>cellular anatomical structure	1.08	+	1.87e-06
		>>transcription by RNA polymerase I	9.9	+	0.0428	>>oxidoreductase activity, acting on paired donors, with oxidation of a pair of donors resulting in the reduction of molecular oxygen to two molecules of water	23.76	+	0.00487	>>>>cytoplasm	1.22	+	0.000113
		>>>>RNA biosynthetic process	2.74	+	1.6e-09	>>>>catalytic activity	1.5	+	6.77e-05	>>>>>intracellular anatomical structure	1.18	+	5.39e-06
		>>>>>RNA metabolic process	2.56	+	8.52e-09	mRNA (adenine-N1-)-methyltransferase activity	65.33	+	0.0474	>>>>intracellular membrane-bounded organelle	1.2	+	0.00124
		>>>>>>nucleic acid metabolic process	2.04	+	7.15e-06	>mRNA methyltransferase activity	18.67	+	0.0135	>>>>>membrane-bounded organelle	1.16	+	0.00324
		>>>>>>>nucleobase-containing compound metabolic process	1.97	+	4.77e-07	mRNA (adenine-N1-)-methyltransferase activity	9.61	+	5.88e-05	>>>>>>organelle	1.13	+	0.0273
		>>>>>>>>primary metabolic process	1.63	+	5.07e-11	>>>catalytic activity, acting on RNA	4.29	+	6.05e-07	>>>>>intracellular organelle	1.15	+	0.0164
		>>>>>>>>>metabolic process	1.59	+	8.88e-12	>>>>catalytic activity, acting on a nucleic acid	3.22	+	9.72e-06	tRNA (m7G46) methyltransferase complex	65.33	+	0.0173
		>>>>>>>>>>cellular process	1.2	+	5.94e-09	>>>methyltransferase activity	6.06	+	7.16e-07	>tRNA methyltransferase complex	29.7	+	4.35e-05
		>>>>>>macromolecule metabolic process	1.43	+	0.00434	>>>>transferase activity, transferring one-carbon groups	5.77	+	1.2e-06	PeBoW complex	43.56	+	0.042
		>>>>nucleic acid biosynthetic process	2.62	+	5.88e-09	>>>>>transferase activity	1.67	+	0.0208	>>nucleus	1.25	+	0.0408
		>>>>>nucleobase-containing compound biosynthetic process	2.51	+	1.32e-09	>>S-adenosylmethionine-dependent methyltransferase activity	7.04	+	5.24e-07	>90S preribosome	15.08	+	0.000242
		>>>>>>biosynthetic process	1.95	+	4.92e-11	>tRNA (adenine(58)-N1)-methyltransferase activity	65.33	+	0.0456	>>preribosome	14.31	+	4.53e-17
		>>>>>macromolecule biosynthetic process	1.8	+	5.84e-05	>>tRNA (adenine) methyltransferase activity	49	+	0.00509	>>>ribonucleoprotein complex	3.12	+	1.74e-06
		>>>gene expression	2.04	+	3.74e-07	>>>tRNA methyltransferase activity	13.86	+	0.000283	>nucleolus	3.48	+	2.02e-13
		>>rRNA metabolic process	9.33	+	2.64e-20	>>>>catalytic activity, acting on a tRNA	5.6	+	0.000664	>>nuclear lumen	1.61	+	5.22e-06
		maturation of LSU-rRNA from tricistronic rRNA transcript (SSU-rRNA, 5.8S rRNA, LSU-rRNA)	23.06	+	8.48e-05	acyl-CoA 6-desaturase activity	65.33	+	0.0439	>>>intracellular organelle lumen	1.54	+	2.1e-06
		>maturation of LSU-rRNA	20.1	+	2.79e-06	>acyl-CoA desaturase activity	49	+	0.00475	>>>>organelle lumen	1.54	+	2.52e-06
		>>rRNA processing	9.38	+	1.43e-17	threonine deaminase activity	65.33	+	0.0408	>>>>>membrane-enclosed lumen	1.54	+	1.8e-06
		>>>ribosome biogenesis	7.56	+	1.96e-17	C-methyltransferase activity	32.67	+	0.0183	tRNA (m1A) methyltransferase complex	43.56	+	0.0408
		>>>>ribonucleoprotein complex biogenesis	5.91	+	1.53e-16	U3 snoRNA binding	23.76	+	0.00517	Pwp2p-containing subcomplex of 90S preribosome	39.2	+	0.0033
		>>>>>cellular component biogenesis	1.8	+	0.000159	>snoRNA binding	14.29	+	0.000251	box C/D methylation guide snoRNP complex	32.67	+	0.00572
		>>>RNA processing	3.57	+	3.9e-11	>>RNA binding	2.29	+	2.22e-06	>box C/D RNP complex	32.67	+	0.00596
		>>ribosomal large subunit biogenesis	11.53	+	4.21e-07	DNA-directed RNA polymerase activity	10.54	+	0.0241	>>sno(s)RNA-containing ribonucleoprotein complex	11.36	+	0.0261
		maturation of SSU-rRNA from tricistronic rRNA transcript (SSU-rRNA, 5.8S rRNA, LSU-rRNA)	13.07	+	0.00047	>5'-3' RNA polymerase activity	9.9	+	0.0313	preribosome, large subunit precursor	30.75	+	3.96e-08
		>maturation of SSU-rRNA	8.47	+	0.00686	>>RNA polymerase activity	9.9	+	0.03	RNA polymerase I complex	30.15	+	3.84e-06
		>>ribosomal small subunit biogenesis	9.07	+	1.09e-07	tRNA binding	5.65	+	0.0411	RNA polymerase III complex	18.15	+	0.000623
		tRNA methylation	11.73	+	0.00095	Unclassified	0.31	-	0.000528	small-subunit processome	11.63	+	3.74e-08
		>RNA methylation	7.87	+	0.000316					basal plasma membrane	2.84	+	0.0428
		>>macromolecule methylation	6.74	+	5.06e-05					>basal part of cell	2.88	+	0.0279
		>>>methylation	5.23	+	9.46e-06					mitochondrion	1.7	+	0.0216
		>>RNA modification	4.97	+	0.00121					nucleoplasm	1.62	+	1.32e-05
		>tRNA modification	6.39	+	0.0047					Unclassified	0.12	-	4.37e-06
		>>tRNA processing	5.4	+	0.00276
		>>>tRNA metabolic process	4.92	+	0.000271
		cholesterol biosynthetic process	10.59	+	0.00708
		>sterol biosynthetic process	8.91	+	0.0187
		>>>>lipid metabolic process	2.21	+	0.0012
		>>>lipid biosynthetic process	2.44	+	0.0389
		>>>>small molecule metabolic process	2.07	+	0.000481
		>secondary alcohol biosynthetic process	10.59	+	0.00726
		>>>small molecule biosynthetic process	3.08	+	0.00155
		maturation of 5.8S rRNA	9.61	+	0.0486
		regulation of transcription by RNA polymerase I	8.17	+	0.0295
		regulation of protein transport	2.8	+	0.0206
		Unclassified	0.41	-	0.00225
dmrt1L males	5	NS	–	–	–	NS	–	–	–	NS	–	–	–
dmrt1S females	20	NS	–	–	–	NS	–	–	–	immunoglobulin complex	28.87	+	0.00121
dmrt1S males	1251	gamma-aminobutyric acid biosynthetic process	16.07	+	0.00186	DNA polymerase processivity factor activity	19.29	+	0.0243	external side of apical plasma membrane	12.86	+	0.0066
		>amino acid biosynthetic process	3.67	+	0.0232	carbon-sulfur lyase activity	7.72	+	0.013	>>>>cellular anatomical structure	1.05	+	2.66e-07
		>>biosynthetic process	1.27	+	0.00533	>>catalytic activity	1.34	+	1.87e-08	>>>plasma membrane	1.17	+	0.017
		>>>metabolic process	1.25	+	1.38e-06	D-glucose transmembrane transporter activity	7.01	+	0.00253	>>>>membrane	1.14	+	0.000846
		>>>>cellular process	1.14	+	1.79e-14	>hexose transmembrane transporter activity	7.01	+	0.00239	>>>>cell periphery	1.17	+	0.00656
		>>>primary metabolic process	1.24	+	5.57e-05	>>monosaccharide transmembrane transporter activity	6.43	+	0.00474	>apical plasma membrane	1.98	+	0.00215
		>>carboxylic acid biosynthetic process	2.3	+	0.00487	>>>sugar transmembrane transporter activity	5.93	+	0.00793	>>plasma membrane region	1.72	+	5.52e-07
		>>>carboxylic acid metabolic process	1.79	+	0.00199	>>>>carbohydrate transmembrane transporter activity	4.69	+	0.0158	>>apical part of cell	1.79	+	0.0118
		>>>>oxoacid metabolic process	1.79	+	0.00164	>>>>>transmembrane transporter activity	1.65	+	0.000411	spectrin-associated cytoskeleton	10.72	+	0.00327
		>>>>>organic acid metabolic process	1.79	+	0.00141	>>>>>>transporter activity	1.62	+	0.000395	>>>intracellular organelle	1.11	+	3.1e-05
		>>>>>>small molecule metabolic process	1.41	+	0.0451	L-amino acid transmembrane transporter activity	3.73	+	0.0135	>>>>intracellular anatomical structure	1.11	+	1.52e-08
		>>>organic acid biosynthetic process	2.28	+	0.00754	>carboxylic acid transmembrane transporter activity	3.27	+	2.57e-06	>>>>organelle	1.14	+	5.3e-10
		>gamma-aminobutyric acid metabolic process	12.05	+	0.00692	>>organic anion transmembrane transporter activity	2.64	+	4.16e-05	Arp2/3 protein complex	8.57	+	0.0326
		response to salt stress	6.43	+	0.048	>>organic acid transmembrane transporter activity	3.25	+	2.52e-06	cytosolic small ribosomal subunit	4.04	+	0.0166
		>response to osmotic stress	3.76	+	0.00403	>amino acid transmembrane transporter activity	3.59	+	0.000421	>>cytosol	1.31	+	1.41e-07
		sulfur compound transport	3.8	+	0.0101	solute:sodium symporter activity	3.38	+	0.012	>>>cytoplasm	1.2	+	2.29e-13
		>transport	1.3	+	0.00292	>solute:monoatomic cation symporter activity	2.97	+	0.00783	>small ribosomal subunit	3.05	+	0.0242
		>>establishment of localization	1.27	+	0.00631	>>symporter activity	2.76	+	0.00596	clathrin-coated endocytic vesicle	2.67	+	0.046
		amino acid transmembrane transport	3.59	+	0.00145	>>>secondary active transmembrane transporter activity	2.53	+	8.08e-05	>>>intracellular vesicle	1.27	+	0.0438
		>amino acid transport	3.35	+	0.000275	>>>>active transmembrane transporter activity	2.11	+	0.000272	>>>>intracellular membrane-bounded organelle	1.15	+	1.66e-07
		>transmembrane transport	1.56	+	0.00307	>>>monoatomic ion transmembrane transporter activity	1.65	+	0.0152	>>>>>membrane-bounded organelle	1.15	+	7.72e-10
		L-amino acid transport	3.25	+	0.0242	>sodium ion transmembrane transporter activity	2.56	+	0.0109	>>>>vesicle	1.41	+	2.16e-08
		>nitrogen compound transport	1.46	+	0.0116	i>>>>norganic molecular entity transmembrane transporter activity	1.61	+	0.0392	basolateral plasma membrane	2.61	+	1.59e-05
		>carboxylic acid transport	2.6	+	6.06e-05	identical protein binding	1.4	+	0.00233	>basal plasma membrane	2.39	+	0.000103
		>>organic acid transport	2.59	+	5.55e-05	>protein binding	1.12	+	5.02e-08	>>basal part of cell	2.3	+	0.00022
		>>organic anion transport	2.29	+	0.000118	>>binding	1.1	+	4.39e-10	extracellular matrix	1.69	+	0.0171
		organic cation transport	2.92	+	0.0431	transferase activity	1.4	+	0.00245	>external encapsulating structure	1.69	+	0.017
		carboxylic acid transmembrane transport	2.78	+	0.0113	small molecule binding	1.17	+	0.0393	extracellular exosome	1.6	+	6.44e-08
		>organic acid transmembrane transport	2.7	+	0.015	Unclassified	0.36	-	1.46e-13	>extracellular space	1.45	+	1.42e-07
		response to amino acid	2.71	+	0.0437	olfactory receptor activity	0.13	-	0.000154	>>extracellular region	1.24	+	0.00462
		import across plasma membrane	2.62	+	0.00789					>extracellular vesicle	1.57	+	1.75e-07
		response to reactive oxygen species	2.44	+	0.0276					>>extracellular membrane-bounded organelle	1.57	+	1.47e-07
		>response to oxygen-containing compound	1.46	+	0.0115					>>>extracellular organelle	1.57	+	1.61e-07
		response to toxic substance	2.12	+	0.0434					axon	1.57	+	0.0406
		monoatomic ion transmembrane transport	1.57	+	0.0477					cytoplasmic vesicle membrane	1.42	+	0.0292
		>monoatomic ion transport	1.57	+	0.0115					>vesicle membrane	1.41	+	0.0315
		negative regulation of programmed cell death	1.55	+	0.0455					>>organelle membrane	1.25	+	0.00675
		>negative regulation of cellular process	1.24	+	0.00316					synapse	1.39	+	0.013
		>>negative regulation of biological process	1.25	+	0.00195					>cell junction	1.37	+	0.00118
		response to nitrogen compound	1.54	+	0.0348					endoplasmic reticulum	1.37	+	0.00357
		cellular response to chemical stimulus	1.45	+	0.00253					>endomembrane system	1.21	+	0.00853
		positive regulation of signal transduction	1.43	+	0.0188					mitochondrion	1.36	+	0.0168
		>positive regulation of response to stimulus	1.36	+	0.0124					bounding membrane of organelle	1.31	+	0.0206
		>>positive regulation of biological process	1.24	+	0.000417					intracellular organelle lumen	1.2	+	0.00317
		>positive regulation of signaling	1.44	+	0.00685					>organelle lumen	1.2	+	0.0033
		>>regulation of signaling	1.29	+	0.00686					>membrane-enclosed lumen	1.2	+	0.00305
		>positive regulation of cell communication	1.44	+	0.00697					Unclassified	0.41	-	3.52e-08
		>>regulation of cell communication	1.29	+	0.0068
		>>positive regulation of cellular process	1.23	+	0.00181
		anatomical structure morphogenesis	1.33	+	0.047
		>developmental process	1.19	+	0.0285
		>anatomical structure development	1.21	+	0.0117
		protein metabolic process	1.31	+	0.00429
		regulation of multicellular organismal process	1.3	+	0.0195
		system development	1.3	+	0.00411
		>multicellular organism development	1.29	+	0.00197
		>>multicellular organismal process	1.22	+	0.00132
		Unclassified	0.44	-	7e-13
		detection of chemical stimulus involved in sensory perception of smell	0.18	-	0.00186
		>detection of chemical stimulus involved in sensory perception	0.24	-	0.00326
		>>>detection of stimulus	0.45	-	0.0499
		>>detection of chemical stimulus	0.26	-	0.00315
		>>sensory perception of chemical stimulus	0.28	-	0.00317
		>sensory perception of smell	0.2	-	0.00208
