# Supplementary material for: Sex-specific functional evolution of Dmrt1 in African clawed frogs (Xenopus), and the importance of genetic tipping points in developmental biology
Source: PLoS Genet. 2026 Jan 2;22(1):e1011992. doi: 10.1371/journal.pgen.1011992 (PMC12758760; doi:10.1371/journal.pgen.1011992)
Supplement: S4 Table — Results are listed for three gene ontology categories (biological process, molecular function, cellular component); subcategories with significant enrichment follow their parent category and are indicated with “>”s, which reflect the degree of nestedness. For each gene and analyis, the number of differentially expressed genes is indicated (# DE) and NS indicates no significant enrichment. Analyses were performed for one quantification method (Kallisto) and one method for analysis of differential expression (DeSeq2) and the false detection rate P-value is indicated for each significantly enriched annotation (FDR). Because a putative human ortholog was not identified for some transcripts (Table S1), the number of genes used in the gene ontology analysis was generally lower than the number of differentially expressed genes. (XLSX) [file pgen.1011992.s005.xlsx]

## Sheet: Sheet1
Table S4.Analysis 2 gene ontology analysis of differentially expression genes in the developing gonads for three knockout lines (dmrt1L females, dmrt1L males, dmrt1S females, dmrt1S males) compared to same-sex wildtype siblings, and for wildtype males compared to wildtype females (MF1, MF2, MF3). Results are listed for three gene ontology categories (biological process, molecular function, cellul…
Analysis and gene	# DE	GO Biological process	Fold Enrichment	+/-	FDR	GO molecular function	Fold Enrichment	+/-	FDR	GO cellular component	Fold Enrichment	+/-	FDR
Kallisto + DeSeq2
dmrt1L females	953	GMP catabolic process	18.24	+	0.0308	tRNA (adenine) methyltransferase activity	18.24	+	0.0349	fatty acid elongase complex	24.33	+	0.0503
		>>>>>>>>small molecule metabolic process	1.73	+	4.69e-06	>tRNA methyltransferase activity	5.9	+	0.00717	>>>cellular anatomical structure	1.06	+	1.64e-10
		>>>>>>>>>metabolic process	1.52	+	5.71e-28	>>RNA methyltransferase activity	5.72	+	5.27e-06	>>protein-containing complex	1.27	+	4.94e-05
		>>>>>>>>>>cellular process	1.2	+	8.31e-26	>>>catalytic activity, acting on RNA	3.02	+	1.42e-09	>endoplasmic reticulum protein-containing complex	2.61	+	0.0446
		>>>>>>>>nucleobase-containing compound metabolic process	1.97	+	8.13e-22	>>>>catalytic activity, acting on a nucleic acid	2.44	+	4.17e-08	>>>cytoplasm	1.25	+	1.04e-18
		>>>>>>>>>primary metabolic process	1.58	+	1.16e-27	>>>>>catalytic activity	1.32	+	4.24e-06	>>>>intracellular anatomical structure	1.21	+	8.75e-26
		>>>>>>>phosphate-containing compound metabolic process	1.57	+	0.00313	>>>>methyltransferase activity	3.32	+	9.05e-06	>>>intracellular membrane-bounded organelle	1.26	+	1.44e-20
		>>>>>>>>phosphorus metabolic process	1.57	+	0.00319	>>>>>transferase activity, transferring one-carbon groups	3.28	+	7.92e-06	>>>>membrane-bounded organelle	1.22	+	8.33e-18
		>>>>>>>organophosphate metabolic process	1.67	+	0.00692	>>>>>>transferase activity	1.55	+	2.73e-05	>>>>>organelle	1.2	+	4.53e-18
		>>purine ribonucleoside monophosphate metabolic process	4.75	+	0.0274	>>catalytic activity, acting on a tRNA	3.65	+	8.93e-05	>>>>intracellular organelle	1.22	+	8.5e-19
		>>>ribonucleoside monophosphate metabolic process	4.46	+	0.00479	>S-adenosylmethionine-dependent methyltransferase activity	3.64	+	8.6e-06	>endoplasmic reticulum membrane	1.46	+	0.0394
		>>>>nucleoside monophosphate metabolic process	4.11	+	0.00274	acyl-CoA desaturase activity	18.24	+	0.034	>>endoplasmic reticulum subcompartment	1.45	+	0.0399
		>>>purine nucleoside monophosphate metabolic process	4.42	+	0.0394	U3 snoRNA binding	13.27	+	0.00049	>>nuclear outer membrane-endoplasmic reticulum membrane network	1.45	+	0.0424
		>purine ribonucleoside monophosphate catabolic process	12.16	+	0.00424	>snoRNA binding	9.88	+	8.28e-08	>transferase complex	1.68	+	0.0026
		>>purine nucleoside monophosphate catabolic process	11.06	+	0.00687	>>RNA binding	2.3	+	4.76e-20	>>catalytic complex	1.55	+	0.000135
		>>>nucleoside monophosphate catabolic process	8.11	+	0.00879	>>>nucleic acid binding	1.51	+	1.51e-09	tRNA (m7G46) methyltransferase complex	24.33	+	0.0496
		>>ribonucleoside monophosphate catabolic process	9.73	+	0.00323	>>>>binding	1.12	+	1.4e-12	>tRNA methyltransferase complex	11.06	+	0.00249
		ribosomal large subunit export from nucleus	17.38	+	0.000562	mRNA methyltransferase activity	8.69	+	0.024	>>methyltransferase complex	2.7	+	0.0488
		>ribosomal subunit export from nucleus	12.16	+	0.00082	rRNA methyltransferase activity	8.46	+	0.000566	cyclin B1-CDK1 complex	24.33	+	0.0489
		>>>localization	1.26	+	0.0115	>catalytic activity, acting on a rRNA	8.11	+	0.000744	PeBoW complex	24.33	+	0.00355
		>>ribosome localization	12.16	+	0.000833	RNA polymerase II general transcription initiation factor binding	6.08	+	0.0389	>nuclear protein-containing complex	1.59	+	0.00137
		>>ribosome biogenesis	6.1	+	3.06e-35	>>>>protein binding	1.18	+	2.72e-15	>>nucleus	1.37	+	3.38e-15
		>>>ribonucleoprotein complex biogenesis	4.99	+	3e-35	O-methyltransferase activity	5.84	+	0.0473	>90S preribosome	11.23	+	1.02e-08
		>>>>cellular component biogenesis	1.87	+	1.79e-17	DNA-directed RNA polymerase activity	5.49	+	0.0294	>>preribosome	9.96	+	8.95e-29
		>>>>>cellular component organization or biogenesis	1.38	+	2.53e-09	>5'-3' RNA polymerase activity	5.16	+	0.0391	>>>ribonucleoprotein complex	2.79	+	1.53e-14
		>>>>>>>establishment of localization	1.26	+	0.0233	>>RNA polymerase activity	5.16	+	0.0382	>nucleolus	2.69	+	1.98e-20
		transcription elongation by RNA polymerase I	13.9	+	0.0124	tRNA binding	4.2	+	0.00105	>>nuclear lumen	1.67	+	4.57e-21
		>nucleolar large rRNA transcription by RNA polymerase I	10.81	+	0.0337	molecular carrier activity	2.96	+	0.0357	>>>intracellular organelle lumen	1.56	+	1.35e-20
		>>transcription by RNA polymerase I	5.9	+	0.00684	ribonucleoprotein complex binding	2.47	+	0.0426	>>>>organelle lumen	1.56	+	1.68e-20
		>>>>RNA biosynthetic process	2.47	+	1.95e-21	protein kinase binding	1.7	+	0.0376	>>>>>membrane-enclosed lumen	1.56	+	1.12e-20
		>>>>>RNA metabolic process	2.31	+	2.16e-19	>kinase binding	1.75	+	0.0102	>>intracellular membraneless organelle	1.42	+	4.79e-11
		>>>>>>nucleic acid metabolic process	2.04	+	1.1e-18	>>enzyme binding	1.5	+	0.000602	>>>membraneless organelle	1.42	+	4.55e-11
		>>>>>>>macromolecule metabolic process	1.52	+	6.52e-16	ATP binding	1.51	+	0.0113	box C/D methylation guide snoRNP complex	20.27	+	4.63e-05
		>>>>>nucleic acid biosynthetic process	2.38	+	3.02e-20	>>nucleoside phosphate binding	1.42	+	0.00731	>box C/D RNP complex	20.27	+	4.8e-05
		>>>>>>nucleobase-containing compound biosynthetic process	2.29	+	3.31e-22	>>heterocyclic compound binding	1.41	+	0.00737	>>sno(s)RNA-containing ribonucleoprotein complex	9.52	+	1.2e-05
		>>>>>>>biosynthetic process	1.81	+	1.45e-24	>adenyl ribonucleotide binding	1.49	+	0.0175	preribosome, large subunit precursor	20.03	+	3.07e-15
		>>>>>>macromolecule biosynthetic process	1.77	+	3.98e-15	>>>purine nucleotide binding	1.42	+	0.0151	RNA polymerase I complex	14.97	+	6.76e-07
		>>>>gene expression	1.91	+	2.29e-17	>>>>nucleotide binding	1.43	+	0.0074	>>>>>intracellular protein-containing complex	1.63	+	0.00593
		>>rRNA transcription	5.87	+	0.0176	>>adenyl nucleotide binding	1.56	+	0.000974	Pwp2p-containing subcomplex of 90S preribosome	14.6	+	0.0245
		>>>rRNA metabolic process	6.66	+	6.67e-34	Unclassified	0.39	-	1.78e-09	GID complex	14.6	+	0.0241
		>DNA-templated transcription elongation	4.96	+	0.00426	G protein-coupled receptor activity	0.36	-	0.00163	pre-snoRNP complex	13.9	+	0.00438
		box C/D snoRNP assembly	12.16	+	0.00434	>transmembrane signaling receptor activity	0.42	-	0.000194	preribosome, small subunit precursor	10.43	+	0.000649
		>small nucleolar ribonucleoprotein complex assembly	10.14	+	0.0105	>>signaling receptor activity	0.54	-	0.00695	small-subunit processome	8.33	+	7e-15
		>>protein-RNA complex assembly	3.33	+	1.74e-05	>>>molecular transducer activity	0.54	-	0.00722	RNA polymerase III complex	8.11	+	0.00311
		>>>protein-RNA complex organization	3.19	+	3.81e-05	olfactory receptor activity	0.06	-	8.95e-05	nuclear exosome (RNase complex)	7.6	+	0.0144
		>>>>cellular component assembly	1.42	+	0.00171					>exosome (RNase complex)	5.79	+	0.0432
		regulation of protein localization to nucleolus	12.16	+	0.00429					>>exoribonuclease complex	5.61	+	0.0211
		>regulation of protein localization to nucleus	2.63	+	0.0412					methylosome	7.48	+	0.0463
		>>regulation of protein localization	1.8	+	0.000755					telomerase holoenzyme complex	5.79	+	0.0439
		>>>regulation of cellular localization	1.77	+	0.000532					U4/U6 x U5 tri-snRNP complex	5.56	+	0.00363
		maturation of LSU-rRNA from tricistronic rRNA transcript (SSU-rRNA, 5.8S rRNA, LSU-rRNA)	10.02	+	0.000637					>spliceosomal tri-snRNP complex	5.41	+	0.00428
		>maturation of LSU-rRNA	9.36	+	1.66e-05					>>spliceosomal snRNP complex	3.63	+	0.0158
		>>rRNA processing	6.87	+	1.32e-30					>>>small nuclear ribonucleoprotein complex	3.2	+	0.0368
		>>>	3.13	+	1.53e-24					phagophore assembly site	4.99	+	0.00726
		>>ribosomal large subunit biogenesis	7.87	+	1.06e-11					U2-type precatalytic spliceosome	4.38	+	0.00802
		establishment of lymphocyte polarity	9.73	+	0.0479					>precatalytic spliceosome	4.21	+	0.0102
		fructose metabolic process	8.69	+	0.0212					caveola	3.26	+	0.0207
		nucleobase biosynthetic process	8.59	+	0.00633					>plasma membrane raft	2.73	+	0.0339
		>nucleobase metabolic process	7.15	+	0.000195					mitotic spindle	3.01	+	9.86e-05
		maturation of SSU-rRNA from tricistronic rRNA transcript (SSU-rRNA, 5.8S rRNA, LSU-rRNA)	8.34	+	3.97e-06					>spindle	1.84	+	0.0237
		>maturation of SSU-rRNA	7.21	+	1.67e-07					mitochondrial matrix	1.85	+	0.0087
		>>ribosomal small subunit biogenesis	7.21	+	2.8e-16					>mitochondrion	1.57	+	5.05e-05
		ribosomal large subunit assembly	8.11	+	0.00268					nucleoplasm	1.68	+	1.9e-19
		>ribosome assembly	4.63	+	0.00174					cytosol	1.47	+	2.3e-14
		>>>organelle assembly	1.59	+	0.0417					extracellular region	0.76	-	0.0103
		rRNA methylation	7.48	+	0.00141					transmembrane transporter complex	0.34	-	0.0231
		>rRNA modification	7.43	+	4.28e-05					>transporter complex	0.37	-	0.0296
		>>RNA modification	3.98	+	2.23e-07					Unclassified	0.31	-	7.79e-10
		>>>macromolecule modification	1.58	+	7.68e-05
		>RNA methylation	4.98	+	1.66e-05
		>macromolecule methylation	4.25	+	4.46e-06
		>>>methylation	3.14	+	2.03e-05
		maturation of 5.8S rRNA from tricistronic rRNA transcript (SSU-rRNA, 5.8S rRNA, LSU-rRNA)	7.4	+	0.00448
		>maturation of 5.8S rRNA	7.87	+	2.42e-05
		purine nucleobase metabolic process	7.3	+	0.0149
		cholesterol biosynthetic process	7.23	+	5.48e-05
		>sterol biosynthetic process	6.63	+	4.54e-05
		>>sterol metabolic process	2.99	+	0.0123
		>>>steroid metabolic process	2.38	+	0.011
		>>>>lipid metabolic process	1.73	+	0.000191
		>>steroid biosynthetic process	3.55	+	0.00594
		>>>lipid biosynthetic process	1.98	+	0.00152
		>cholesterol metabolic process	3.07	+	0.0148
		>>secondary alcohol metabolic process	2.99	+	0.0124
		>>>alcohol metabolic process	2.25	+	0.01
		>secondary alcohol biosynthetic process	7.23	+	5.6e-05
		>>alcohol biosynthetic process	3.8	+	0.00172
		>>>small molecule biosynthetic process	2.61	+	3.38e-07
		endonucleolytic cleavage of tricistronic rRNA transcript (SSU-rRNA, 5.8S rRNA, LSU-rRNA)	7.15	+	0.0475
		acetyl-CoA metabolic process	6.49	+	0.00373
		RNA 5'-end processing	6.4	+	0.000544
		regulation of attachment of spindle microtubules to kinetochore	6.35	+	0.0304
		tRNA methylation	4.99	+	0.0196
		>tRNA modification	4.23	+	0.000263
		>>	3.84	+	4.07e-05
		>>>tRNA metabolic process	3.42	+	5.99e-06
		ribonucleoside monophosphate biosynthetic process	4.87	+	0.0478
		>nucleoside monophosphate biosynthetic process	4.53	+	0.0352
		>>>organophosphate biosynthetic process	1.89	+	0.0087
		positive regulation of protein import into nucleus	4.87	+	0.0232
		>positive regulation of nucleocytoplasmic transport	3.86	+	0.0276
		>>>positive regulation of cellular process	1.23	+	0.00568
		>>>>positive regulation of biological process	1.19	+	0.0338
		>>>regulation of intracellular transport	2.16	+	0.048
		>>regulation of nucleocytoplasmic transport	3.07	+	0.015
		>positive regulation of intracellular protein transport	3.17	+	0.0397
		>>>regulation of protein transport	2.3	+	0.000182
		>>>>regulation of establishment of protein localization	2.03	+	0.00161
		>>regulation of intracellular protein transport	2.76	+	0.0191
		mitochondrial RNA metabolic process	4.76	+	0.0123
		regulation of transcription by RNA polymerase I	4.56	+	0.0167
		>>>>>regulation of macromolecule metabolic process	1.19	+	0.0474
		>>>>>>regulation of metabolic process	1.21	+	0.0104
		>>>>>>regulation of primary metabolic process	1.26	+	0.0024
		regulation of signal transduction by p53 class mediator	2.89	+	0.0378
		regulation of insulin secretion	2.58	+	0.0191
		monocarboxylic acid biosynthetic process	2.49	+	0.0379
		>carboxylic acid biosynthetic process	2.45	+	0.00325
		>>carboxylic acid metabolic process	1.68	+	0.0305
		>>>oxoacid metabolic process	1.67	+	0.0278
		>>>>organic acid metabolic process	1.65	+	0.0373
		>>organic acid biosynthetic process	2.42	+	0.00527
		RNA splicing	2.1	+	0.0099
		glycerolipid metabolic process	2	+	0.0387
		mRNA processing	1.94	+	0.0166
		>mRNA metabolic process	1.73	+	0.0432
		regulation of DNA metabolic process	1.92	+	0.0158
		regulation of catabolic process	1.58	+	0.0309
		cellular response to oxygen-containing compound	1.56	+	0.0359
		>response to oxygen-containing compound	1.46	+	0.0279
		>cellular response to chemical stimulus	1.5	+	0.0011
		intracellular signal transduction	1.53	+	0.00104
		cellular response to stress	1.52	+	0.00325
		regulation of cell differentiation	1.43	+	0.0438
		regulation of cellular component organization	1.34	+	0.0338
		negative regulation of cellular process	1.33	+	3.65e-05
		>negative regulation of biological process	1.3	+	8.92e-05
		positive regulation of macromolecule metabolic process	1.29	+	0.0376
		>positive regulation of metabolic process	1.34	+	0.00196
		G protein-coupled receptor signaling pathway	0.54	-	0.028
		Unclassified	0.4	-	1.92e-12
		detection of chemical stimulus involved in sensory perception of smell	0.06	-	9.02e-05
		>detection of chemical stimulus involved in sensory perception	0.05	-	1.77e-05
		>>detection of stimulus involved in sensory perception	0.17	-	0.000372
		>>>sensory perception	0.32	-	6.45e-05
		>>>>nervous system process	0.52	-	0.00438
		>>>detection of stimulus	0.25	-	0.00052
		>>detection of chemical stimulus	0.05	-	4.58e-06
		>>sensory perception of chemical stimulus	0.09	-	1.81e-05
		>sensory perception of smell	0.1	-	0.000236
dmrt1L males	37	NS	–	–	–	NS	–	–	–	NS	–	–	–
dmrt1S females	13	NS	–	–	–	NS	–	–	–	NS	–	–	–
dmrt1S males	1373	positive regulation of focal adhesion disassembly	11.36	+	0.0379	DNA polymerase processivity factor activity	17.04	+	0.031	membrane attack complex	12.17	+	0.00071
		>regulation of focal adhesion disassembly	11.36	+	0.0373	secondary active sulfate transmembrane transporter activity	7.74	+	0.0334	>>membrane protein complex	1.37	+	0.0252
		gamma-aminobutyric acid biosynthetic process	11.36	+	0.0367	>secondary active transmembrane transporter activity	2.23	+	0.00114	>>>>membrane	1.13	+	0.000459
		>amino acid biosynthetic process	3.25	+	0.0477	>>active transmembrane transporter activity	2.01	+	0.00036	>>>>>cellular anatomical structure	1.05	+	2.63e-09
		>>biosynthetic process	1.34	+	1.4e-05	>>>transmembrane transporter activity	1.66	+	9.89e-05	external side of apical plasma membrane	11.36	+	0.00699
		>>>metabolic process	1.26	+	1.61e-08	>>>>transporter activity	1.66	+	1.84e-05	>apical plasma membrane	2.24	+	2.54e-06
		>>>>cellular process	1.14	+	2.38e-16	>sulfate transmembrane transporter activity	6.81	+	0.024	>>plasma membrane region	1.64	+	2.39e-06
		>>amino acid metabolic process	2.08	+	0.0232	>>sulfur compound transmembrane transporter activity	3.19	+	0.0376	>>apical part of cell	2.13	+	4.03e-06
		>>>primary metabolic process	1.25	+	2.5e-06	>>>inorganic molecular entity transmembrane transporter activity	1.61	+	0.0226	Arp2/3 protein complex	9.46	+	0.00348
		>>>carboxylic acid metabolic process	1.6	+	0.0253	carbon-sulfur lyase activity	6.81	+	0.0231	>>>>intracellular organelle	1.12	+	1.97e-07
		>>>>oxoacid metabolic process	1.6	+	0.0248	>>catalytic activity	1.26	+	1.06e-05	>>>>>intracellular anatomical structure	1.13	+	6.32e-13
		>>>>>organic acid metabolic process	1.61	+	0.0219	D-glucose transmembrane transporter activity	6.2	+	0.00626	>>>>>organelle	1.16	+	2.37e-15
		>>>>>>small molecule metabolic process	1.37	+	0.0433	>hexose transmembrane transporter activity	6.2	+	0.00591	spectrin-associated cytoskeleton	9.46	+	0.0034
		>>non-proteinogenic amino acid metabolic process	3.98	+	0.00469	>>monosaccharide transmembrane transporter activity	5.68	+	0.0105	brush border membrane	3.75	+	0.00156
		>gamma-aminobutyric acid metabolic process	10.65	+	0.015	>>>sugar transmembrane transporter activity	5.24	+	0.0183	inner mitochondrial membrane protein complex	3.67	+	0.0067
		complement activation, alternative pathway	6.81	+	0.0338	>>>>carbohydrate transmembrane transporter activity	4.14	+	0.0324	>mitochondrial inner membrane	1.95	+	8.11e-05
		serine family amino acid biosynthetic process	6.81	+	0.0332	2 iron, 2 sulfur cluster binding	5.05	+	0.0227	>>organelle inner membrane	1.94	+	2.88e-05
		>>alpha-amino acid metabolic process	2.34	+	0.0224	>>>>binding	1.09	+	2.48e-10	>>>organelle membrane	1.37	+	1.79e-07
		sulfate transmembrane transport	6.39	+	0.0394	structural constituent of nuclear pore	4.77	+	0.0501	>>>>membrane-bounded organelle	1.17	+	3.61e-15
		>inorganic anion transmembrane transport	2.45	+	0.0475	>structural molecule activity	1.59	+	0.0148	>>>organelle envelope	1.7	+	1.46e-07
		>>inorganic anion transport	2.52	+	0.0121	pyridoxal phosphate binding	3.41	+	0.0379	>>mitochondrial membrane	1.85	+	2.66e-06
		>>>transport	1.3	+	0.00115	>vitamin B6 binding	3.35	+	0.0416	>>>mitochondrial envelope	1.87	+	5.29e-07
		>>>>establishment of localization	1.28	+	0.00178	lipid transmembrane transporter activity	3.35	+	0.0426	>>>>mitochondrion	1.53	+	1.88e-06
		>>>>>localization	1.26	+	0.000976	solute:sodium symporter activity	2.98	+	0.0315	>>>>>cytoplasm	1.22	+	1.25e-20
		>>inorganic ion transmembrane transport	1.58	+	0.0338	>>symporter activity	2.43	+	0.0227	>>>>>intracellular membrane-bounded organelle	1.15	+	1.25e-08
		>>>transmembrane transport	1.62	+	0.000125	>>monoatomic cation transmembrane transporter activity	1.58	+	0.0495	>mitochondrial protein-containing complex	2.6	+	0.000311
		>sulfur compound transport	3.61	+	0.0119	>>>monoatomic ion transmembrane transporter activity	1.63	+	0.0103	blood microparticle	3.08	+	2.24e-05
		negative regulation of extrinsic apoptotic signaling pathway via death domain receptors	5.11	+	0.0163	>sodium ion transmembrane transporter activity	2.46	+	0.00996	>extracellular space	1.4	+	2.5e-07
		xenobiotic transport	3.82	+	0.0292	antioxidant activity	2.84	+	0.0412	>>extracellular region	1.2	+	0.0145
		export across plasma membrane	3.46	+	0.0241	carboxylic acid transmembrane transporter activity	2.7	+	0.000286	organelle envelope lumen	2.56	+	0.0279
		L-amino acid catabolic process	3.18	+	0.0294	>organic anion transmembrane transporter activity	2.46	+	0.000142	>intracellular organelle lumen	1.21	+	0.000344
		>L-amino acid metabolic process	2.43	+	0.0288	>organic acid transmembrane transporter activity	2.69	+	0.000294	>>organelle lumen	1.21	+	0.000354
		response to osmotic stress	3.1	+	0.0337	amino acid transmembrane transporter activity	2.67	+	0.0373	>>>membrane-enclosed lumen	1.21	+	0.000334
		dicarboxylic acid transport	2.91	+	0.0499	monooxygenase activity	2.66	+	0.0319	basolateral plasma membrane	2.43	+	3.11e-05
		>carboxylic acid transport	2.35	+	0.000238	>oxidoreductase activity	1.69	+	0.00396	>basal plasma membrane	2.22	+	0.000181
		>>organic acid transport	2.35	+	0.000226	heme binding	2.4	+	0.0329	>>basal part of cell	2.14	+	0.000338
		>>organic anion transport	2.19	+	0.000132	transferase activity	1.42	+	0.000301	mitochondrial matrix	1.72	+	0.0067
		digestion	2.67	+	0.0341	identical protein binding	1.39	+	0.00114	extracellular exosome	1.67	+	1.96e-11
		>multicellular organismal process	1.16	+	0.0285	>protein binding	1.12	+	4.4e-09	>extracellular vesicle	1.65	+	3.51e-11
		carboxylic acid transmembrane transport	2.57	+	0.0226	G protein-coupled receptor activity	0.52	-	0.0248	>>extracellular membrane-bounded organelle	1.65	+	2.78e-11
		>organic acid transmembrane transport	2.5	+	0.0281	>transmembrane signaling receptor activity	0.63	-	0.0375	>>>extracellular organelle	1.65	+	3.13e-11
		detoxification	2.48	+	0.0243	>>signaling receptor activity	0.64	-	0.0229	>>vesicle	1.45	+	5.7e-12
		>response to toxic substance	2.34	+	0.002	>>>molecular transducer activity	0.64	-	0.0237	endoplasmic reticulum	1.34	+	0.00356
		amino acid transport	2.47	+	0.0365	Unclassified	0.42	-	2.24e-12	>endomembrane system	1.26	+	2.37e-05
		proteinogenic amino acid metabolic process	2.42	+	0.03	olfactory receptor activity	0.08	-	1.78e-06	bounding membrane of organelle	1.34	+	0.00224
		>monoatomic anion transmembrane transport	2.4	+	0.0372					synapse	1.32	+	0.0434
		>>monoatomic ion transmembrane transport	1.57	+	0.0247					>cell junction	1.28	+	0.0187
		>monoatomic ion transport	1.72	+	9.5e-05					cytoplasmic vesicle	1.29	+	0.00711
		monoatomic anion transport	2.4	+	0.0328					>intracellular vesicle	1.28	+	0.00829
		import across plasma membrane	2.32	+	0.039					cytosol	1.24	+	2.56e-05
		mitochondrion organization	1.87	+	0.0328					Unclassified	0.4	-	6.26e-10
		gland development	1.8	+	0.0351
		>>anatomical structure development	1.19	+	0.0221
		inorganic ion homeostasis	1.77	+	0.0398
		>chemical homeostasis	1.52	+	0.0329
		protein localization to membrane	1.75	+	0.039
		metal ion transport	1.7	+	0.0117
		>monoatomic cation transport	1.65	+	0.00515
		intracellular chemical homeostasis	1.66	+	0.0398
		epithelium development	1.45	+	0.0469
		>tissue development	1.41	+	0.00857
		response to endogenous stimulus	1.44	+	0.0387
		nitrogen compound transport	1.42	+	0.0197
		cellular response to chemical stimulus	1.41	+	0.0043
		positive regulation of signaling	1.35	+	0.0433
		protein metabolic process	1.31	+	0.00252
		>macromolecule metabolic process	1.21	+	0.00768
		gene expression	1.28	+	0.0412
		>macromolecule biosynthetic process	1.28	+	0.0237
		regulation of biological quality	1.26	+	0.0391
		system development	1.25	+	0.0227
		>multicellular organism development	1.26	+	0.00496
		Unclassified	0.48	-	2.33e-12
		detection of chemical stimulus involved in sensory perception of smell	0.12	-	2.73e-05
		>detection of chemical stimulus involved in sensory perception	0.14	-	1.67e-05
		>>detection of stimulus involved in sensory perception	0.36	-	0.0117
		>>>sensory perception	0.56	-	0.0387
		>>>detection of stimulus	0.42	-	0.0116
		>>detection of chemical stimulus	0.23	-	0.000236
		>>sensory perception of chemical stimulus	0.22	-	9.07e-05
		>sensory perception of smell	0.18	-	0.000168
