# Supplementary material for: Sex-specific functional evolution of Dmrt1 in African clawed frogs (Xenopus), and the importance of genetic tipping points in developmental biology
Source: PLoS Genet. 2026 Jan 2;22(1):e1011992. doi: 10.1371/journal.pgen.1011992 (PMC12758760; doi:10.1371/journal.pgen.1011992)
Supplement: S5 Table — Four same-sex analyses of differential expression for dmrt1.L and dmrt1.S (dmrt1L_FF, dmrt1L_MM, dmrt1S_FF, dmrt1S_MM) were compared to three independent comparisons of wildtype male and female transcriptomes (MF1, MF2, MF3). (XLSX) [file pgen.1011992.s006.xlsx]

## Sheet: Sheet1
SI Table 5. Permutations of sex-related genes in X. laevis fail to recover significant evidence for masculinization or feminization of knockout transcriptomes in the developing mesonephros/gonad for females or males, respectively. Four same-sex analyses of differential expression for dmrt1.L and dmrt1.S (dmrt1L_FF, dmrt1L_MM, dmrt1S_FF, dmrt1S_MM) were compared to three independent comparisons of…
	Analysis 1			Analysis 2
Comparison	R	Pval		R	Pval
MF1 : dmrt1L_FF	0.104346	0.450549		0.0132771	0.635365
MF1 : dmrt1L_MM	0.168732	0.696304		0.234108	0.168831
MF2 : dmrt1L_FF	0.0626931	0.984016		0.115614	0.971029
MF2 : dmrt1L_MM	-0.225467	0.616384		-0.367098	0.673327
MF3 : dmrt1L_FF	0.011213	0.260739		-0.00592503	0.290709
MF3 : dmrt1L_MM	-0.429787	0.472527		-0.0521788	0.532467
MF1 : dmrt1S_FF	-0.136398	0.769231		0.108643	0.22977
MF1 : dmrt1S_MM	0.0117663	0.721279		-0.14265	0.933067
MF2 : dmrt1S_FF	0.114198	0.44955		0.189307	0.218781
MF2 : dmrt1S_MM	-0.068392	0.78022		-0.112748	0.888112
MF3 : dmrt1S_FF	0.465763	0.422577		0.647795	0.0769231
MF3 : dmrt1S_MM	-0.429787	0.511489		-0.545362	0.638362
