# Supplementary material for: Sex-specific functional evolution of Dmrt1 in African clawed frogs (Xenopus), and the importance of genetic tipping points in developmental biology
Source: PLoS Genet. 2026 Jan 2;22(1):e1011992. doi: 10.1371/journal.pgen.1011992 (PMC12758760; doi:10.1371/journal.pgen.1011992)
Supplement: S6 Table — Guide target sequences have the PAM site separaated by a dash; a forward slash separates the sequences of each strand of the target. In the guilde oligos, the SP6 promoter sequences are separated from the guide sequence by dashes. (XLSX) [file pgen.1011992.s007.xlsx]

## Sheet: Sheet1
SI Table 6. Guides and primers used in this study; all listed in 5' to 3' orientation. Guide target sequences have the PAM site separaated by a dash; a forward slash separates the sequences of each strand of the target. In the guilde oligos, the SP6 promoter sequences are separated from the guide sequence by dashes.
Species	Gene	Names	Sequences	Purpose
X. laevis	dmrt1.S	DMRT1beta_32_r	CCG-TAGCACCGGGCAGCACCCAT / ATGGGTGCTGCCCGGTGCTA-CGG	Guide target - PAM site
		guide oligo	ATTTAGGTGACACTATA-GGGGTGCTGCCCGGTGCTAC-GTTTTAGAGCTAGAAATAGCAAG	Guide oligo with SP6 promoter
		for	CACAATCAAATCTGGTCTGTCC	PCR, Sequencing
		rev	ACCTGTGCTGCCATAACCC	PCR, Sequencing
X. laevis	dmrt1.L	DMRT1_alpha_guide_32_r	CCC-GTAACTCCGGGCAGCACCCA / TGGGTGCTGCCCGGAGTTAC-GGG	Guide target - PAM site
		guide oligo	ATTTAGGTGACACTATA-GGGGTGCTGCCCGGAGTTAC-GTTTTAGAGCTAGAAATAGCAAG	Guide oligo with SP6 promoter
		for	ACTCCCACACTGGACAACAC	PCR, Sequencing
		rev	TTACCTGTGCCGCCATAACC	PCR, Sequencing
X. tropicalis	dmrt1	Xt_dmrt1 T9	CCA-CGGTTACCTAAGTGTGCTCG / CGAGCACACTTAGGTAACCG-TGG	Guide target - PAM site
		guide oligo	ATTTAGGTGACACTATA-GGAGCACACTTAGGTAACCG-GTTTTAGAGCTAGAAATAGCAAG	Guide oligo with SP6 promoter
		for	GCAGACTTGGCATGGTAATCC	PCR, Sequencing
		rev	GCAGTCCCTCCACATACAGA	PCR, Sequencing
