# Supplementary material for: Sex-specific functional evolution of Dmrt1 in African clawed frogs (Xenopus), and the importance of genetic tipping points in developmental biology
Source: PLoS Genet. 2026 Jan 2;22(1):e1011992. doi: 10.1371/journal.pgen.1011992 (PMC12758760; doi:10.1371/journal.pgen.1011992)
Supplement: S7 Table — Wildtype individuals are siblings of mutant individuals in one of the three lines (dmrt1.L, dmrt1.S, or dmrt1). (XLSX) [file pgen.1011992.s008.xlsx]

## Sheet: Sheet1
SI Table 7. Information on frogs used in this study including individual identification number (ID), Species, knockout line (Line), genotype (wildtype:WT, heterozygous: Het, or homozygous null: KO), sex, data collected (Data), and other information (Notes). Wildtype individuals are siblings of mutant individuals in one of the three lines (dmrt1.L, dmrt1.S, or dmrt1).
ID	Species	Line	Genotype	Sex	Data
1975	X. laevis	dmrt1.L	KO	F	Dissection, no eggs
1966	X. laevis	dmrt1.L	KO	F	Dissection; histology, no eggs
1973	X. laevis	dmrt1.L	KO	F	Dissection; histology, no eggs
186F	X. laevis	dmrt1.L	KO	F	Dissection, no eggs
18A0	X. laevis	dmrt1.L	KO	F	Dissection, no eggs
18A9	X. laevis	dmrt1.L	KO	F	Dissection, no eggs
1922	X. laevis	dmrt1.L	KO	F	Dissection; histology, no eggs
1962	X. laevis	dmrt1.L	KO	F	Dissection, no eggs
1975	X. laevis	dmrt1.L	KO	F	Dissection, no eggs
female1	X. laevis	dmrt1.L	KO	F	Dissection, no eggs
female3	X. laevis	dmrt1.L	KO	F	Dissection, no eggs; anamalous growth
female4	X. laevis	dmrt1.L	KO	F	Dissection, no eggs; anamalous growth
1882	X. laevis	dmrt1.L	WT	M	Dissection
1871	X. laevis	dmrt1.L	WT	M	Dissection; histology
1875	X. laevis	dmrt1.L	WT	M	Dissection; histology
185E	X. laevis	dmrt1.L	WT	M	Dissection; histology
18B0	X. laevis	dmrt1.L	WT	M	Dissection; histology
185C	X. laevis	dmrt1.L	Het	M	Dissection; histology
189E	X. laevis	dmrt1.L	Het	M	Dissection; histology
1880	X. laevis	dmrt1.L	KO	M	Dissection; histology
1891	X. laevis	dmrt1.L	KO	M	Dissection
1929	X. laevis	dmrt1.L	KO	M	Dissection; histology; only one testis
18A3	X. laevis	dmrt1.L	KO	M	Dissection; histology
male1	X. laevis	dmrt1.L	KO	M	Dissection; SEM
male2	X. laevis	unrelated	WT	M	Dissection; SEM
female5	X. laevis	unrelated	WT	F	Dissection
1822	X. laevis	dmrt1.S	WT	F	Dissection
1840	X. laevis	dmrt1.S	WT	F	Dissection; histology
183A	X. laevis	dmrt1.S	WT	F	Dissection; histology
1928	X. laevis	dmrt1.S	KO	F	Dissection
1807	X. laevis	dmrt1.S	KO	F	Dissection; histology
189C	X. laevis	dmrt1.S	KO	F	Dissection; histology
1826	X. laevis	dmrt1.S	WT	M	Dissection; histology
1841	X. laevis	dmrt1.S	WT	M	Dissection; histology
1803	X. laevis	dmrt1.S	Het	M	Dissection; histology
1839	X. laevis	dmrt1.S	Het	M	Dissection; histology
17F8	X. laevis	dmrt1.S	Het	M	Dissection; histology
17FF	X. laevis	dmrt1.S	Het	M	Dissection; histology
183F	X. laevis	dmrt1.S	Het	M	Dissection; histology
1939	X. laevis	dmrt1.S	KO	M	Dissection; histology
192F	X. laevis	dmrt1.S	KO	M	Dissection; histology
194A	X. laevis	dmrt1.S	KO	M	Dissection; histology
194B	X. laevis	dmrt1.S	KO	M	Dissection; histology
196B	X. laevis	dmrt1.S	KO	M	Dissection; histology
197A	X. laevis	dmrt1.S	KO	M	Dissection; histology
1920	X.tropicalis	dmrt1	WT	F	Dissection; histology
18BC	X.tropicalis	dmrt1	KO	F	Dissection; histology, no eggs
19270	X.tropicalis	dmrt1	KO	F	Dissection; histology, no eggs
19272	X.tropicalis	dmrt1	KO	F	Dissection; histology, no eggs
191B	X.tropicalis	dmrt1	KO	F	Dissection; histology, no eggs
female1	X.tropicalis	dmrt1	KO	F	Dissected, No eggs
female2	X.tropicalis	dmrt1	KO	F	Dissected, No eggs
female3	X.tropicalis	dmrt1	KO	F	Dissected, No eggs
1900	X.tropicalis	dmrt1	WT	M	Dissection; histology
192A	X.tropicalis	dmrt1	WT	M	Dissection; histology
198A	X.tropicalis	dmrt1	WT	M	Dissection; histology
1993	X.tropicalis	dmrt1	KO	M	Dissection; histology
16269	X.tropicalis	dmrt1	KO	M	Dissection
