# Supplementary material for: Sex-specific functional evolution of Dmrt1 in African clawed frogs (Xenopus), and the importance of genetic tipping points in developmental biology
Source: PLoS Genet. 2026 Jan 2;22(1):e1011992. doi: 10.1371/journal.pgen.1011992 (PMC12758760; doi:10.1371/journal.pgen.1011992)
Supplement: S8 Table — (XLSX) [file pgen.1011992.s009.xlsx]

## Sheet: Sheet1
SI Table 8. Information about 90 sex-related genes considered in this study including the gene acronym (Acronym), name (Name), the gene name in Xenbase (Xenbase), and the nature of sex-relatedness (Category).
Acronym	Name	Xenbase	Category
stra8.L	Stimulated By Retinoic Acid Gene 8 L	XBXL10_1g11466	controled by dmrt1
dmrt1.L	doublesex and mab-3 related transcription factor 1 L	XBXL10_1g2070	dmrt1
dmrt1.S	doublesex and mab-3 related transcription factor 1 S	XBXL10_1g4848	dmrt1
bmp4.L	bone morphogenetic protein 4	XBXL10_1g35876	Female related
bmp4.S	bone morphogenetic protein 4	XBXL10_1g37293	Female related
ctnnb1.L	beta-catenin	XBXL10_1g27265	Female related
ctnnb1.S	beta-catenin	XBXL10_1g29076	Female related
emx2.L	empty spiricels homeobox 2	XBXL10_1g30057	Female related
emx2.S	empty spiricels homeobox 2	XBXL10_1g32392	Female related
esr1.L	estrogen receptor	XBXL10_1g23152	Female related
esr1.S	estrogen receptor	XBXL10_1g25243	Female related
foxl2.L	forkhead box L2	XBXL10_1g24241	Female related
foxl2.S	forkhead box L2	XBXL10_1g26060	Female related
fst.L	follistatin	XBXL10_1g3211	Female related
fst.S	follistatin	XBXL10_1g5748	Female related
gata4.L	GATA-binding protein 4 (Gata4.L)	XBXL10_1g24554	Female related
gata4.S	GATA-binding protein 4 (Gata4.S)	XBXL10_1g26280	Female related
nr0b1.L	dosage-sensitive sex reversal	XBXL10_1g6566	Female related
nr0b1.S	dosage-sensitive sex reversal	XBXL10_1g8966	Female related
rspo1.L	R-spondin 1	XBXL10_1g7278	Female related
rspo1.S	R-spondin 1	XBXL10_1g10089	Female related
wnt1.L	Wilms tumor 1	XBXL10_1g7999	Female related
wnt1.S	Wilms tumor 1	XBXL10_1g10668	Female related
wnt4.L	wingless-Type MMTV integration site family member 4	XBXL10_1g31301	Female related
wnt4.S	wingless-Type MMTV integration site family member 4	XBXL10_1g33473	Female related
ddx25.L	DEAD-Box Helicase 25 L	XBXL10_1g30978	germ-cell specific genes
ddx4.L:	DEAD-Box Helicase 4.L	XBXL10_1g3180	germ-cell specific genes
ddx4.S	DEAD-Box Helicase 4.S	XBXL10_1g5695	germ-cell specific genes
dnd1.L	DND MicroRNA-Mediated Repression Inhibitor 1 L	XBXL10_1g12137	germ-cell specific genes
nanos1.L	Nanos C2HC-Type Zinc Finger 1 L	XBXL10_1g30063	germ-cell specific genes
spire1.S	Spire Type Actin Nucleation Factor 1 S	XBXL10_1g42533	germ-cell specific genes
cyp26b1.L	Cytochrome P450 Family 26 Subfamily B Member 1 L	XBXL10_1g458	limits expression of stra8
cyp26b1.S	Cytochrome P450 Family 26 Subfamily B Member 1 S	XBXL10_1g3570	limits expression of stra8
fgf9.S	fibroblast growth factor 9	XBXL10_1g11002	Male related
fgfr2.L	fibroblast growth factor receptor 2	XBXL10_1g30252	Male related
fgfr2.S	fibroblast growth factor receptor 2	XBXL10_1g32546	Male related
fgfr3.L	fibroblast growth factor receptor 2	XBXL10_1g605	Male related
fgfr3.S	fibroblast growth factor receptor 2	XBXL10_1g3639	Male related
LOC108708721	fibroblast growth factor 9	XBXL10_1g8430	Male related
ptgds.S	prostaglandin D synthase	XBXL10_1g37486	Male related
Gata1.L	GATA Binding Protein 1 L	XBXL10_1g34124	Sertoli cells
Gata1.S	GATA Binding Protein 1 S	XBXL10_1g38414	Sertoli cells
krt12.4.L	Cytokeratin.L	XBXL10_1g38948	Sertoli cells
krt12.4.S	Cytokeratin.S	XBXL10_1g42200	Sertoli cells
vim.L	vimentin.L	XBXL10_1g26898	Sertoli cells
vim.S	vimentin.S	XBXL10_1g28819	Sertoli cells
sox12.L	SRY-box transcription factor 12	XBXL10_1g38893	Sox genes
sox12.S	SRY-box transcription factor 12	XBXL10_1g42158	Sox genes
sox18.L	SRY-box transcription factor 18a	XBXL10_1g39443	Sox genes
sox18.S	SRY-box transcription factor 18b	XBXL10_1g42662	Sox genes
sox3.L	SRY-box transcription factor 3	XBXL10_1g35158	Sox genes
sox3.S	SRY-box transcription factor 3	XBXL10_1g38013	Sox genes
Sox9.L	SRY-box transcription factor 9a	XBXL10_1g39526	Sox genes
Sox9.S	SRY-box transcription factor 9b	XBXL10_1g42722	Sox genes
LOC108700024	Female related	XBXL10_1g37811	Steroidogenic factor 1
nr5a1.L	Female related	XBXL10_1g34625	Steroidogenic factor 1
ar.L	androgen receptor	XBXL10_1g34871	Steroidogenic genes
cyp17a1.L	cytochrome P450 family 17 subfamily A member 1	XBXL10_1g30377	Steroidogenic genes
cyp19a1.L	cytochrome P450 family 19 subfamily A member 1	XBXL10_1g13205	Steroidogenic genes
fshr.L	follicle-stimulating hormone receptor	XBXL10_1g22534	Steroidogenic genes
fshr.S	follicle-stimulating hormone receptor (FSHr.S)	XBXL10_1g25047	Steroidogenic genes
hsd3b1.L	hydroxy-delta-5-steroid dehydrogenase, 3 beta and steroid delta-isomerase 1	XBXL10_1g6054	Steroidogenic genes
lhcgr-A	luteinizing hormone/choriogonadotropin receptor	XBXL10_1g22535	Steroidogenic genes
lhcgr.S	luteinizing hormone/choriogonadotropin receptor	XBXL10_1g25046	Steroidogenic genes
LOC108709295	hydroxy-delta-5-steroid dehydrogenase, 3 beta and steroid delta-isomerase 1	XBXL10_1g9274	Steroidogenic genes
LOC108712321	aromatase-like	XBXL10_1g15724	Steroidogenic genes
srd5a1.S	steroid 5 alpha-reductase 1	XBXL10_1g29226	Steroidogenic genes
star.L	steroidogenic acute regulatory protein	XBXL10_1g13810	Steroidogenic genes
star.S	steroidogenic acute regulatory protein	XBXL10_1g15286	Steroidogenic genes
amh.L	anti-mullerian hormone	XBXL10_1g1634	Testis differentiation genes
amh.S	anti-mullerian hormone	XBXL10_1g4460	Testis differentiation genes
dhh.L	desert hedgehog signaling molecule a	XBXL10_1g8007	Testis differentiation genes
dhh.S	desert hedgehog signaling molecule b	XBXL10_1g10675	Testis differentiation genes
inhba.L	inhibin subunit beta A	XBXL10_1g27310	Testis differentiation genes
inhba.S	inhibin subunit beta A	XBXL10_1g29128	Testis differentiation genes
inhbb.L	inhibin subunit beta A	XBXL10_1g40425	Testis differentiation genes
inhbb.S	inhibin subunit beta B	XBXL10_1g43291	Testis differentiation genes
inhbc.1.L	inhibin subunit beta C	XBXL10_1g8118	Testis differentiation genes
inhbc.1.S	inhibin subunit beta C	XBXL10_1g10760	Testis differentiation genes
inhbc.2.L	inhibin subunit beta C	XBXL10_1g8117	Testis differentiation genes
inhbc.2.S	inhibin subunit beta C	XBXL10_1g10758	Testis differentiation genes
pdgfa.L	platelet derived growth factor subunit A	XBXL10_1g41173	Testis differentiation genes
pdgfa.S	platelet derived growth factor subunit A	XBXL10_1g43880	Testis differentiation genes
pdgfb.L	platelet derived growth Factor Subunit B	XBXL10_1g19698	Testis differentiation genes
pdgfb.S	platelet derived growth Factor Subunit B	XBXL10_1g22028	Testis differentiation genes
pdgfra.L	platelet derived growth factor receptor alpha	XBXL10_1g815	Testis differentiation genes
pdgfra.S	platelet derived growth factor receptor alpha	XBXL10_1g3800	Testis differentiation genes
ptch1.L	patched 1	XBXL10_1g2154	Testis differentiation genes
ptch1.S	patched 1	XBXL10_1g4928	Testis differentiation genes
dm-w	doublesex and mab3 related transcription factor W	XBXL10_1g8729	trigger for female determination
